# Supplementary material for: 1,1′-Bis(diisobutyl­phosphino)cobalto­cenium hexa­fluorido­phosphate
Source: Acta Crystallogr Sect E Struct Rep Online. 2008 Jun 19;64(Pt 7):m927. doi: 10.1107/S1600536808017194 (PMC2961756; doi:10.1107/S1600536808017194)
Supplement: Supplementary file 1 [file e-64-0m927-sup1.cif]

##############################################################################
###                                                                        ###
###        Electronic paper (Acta Crystallographica Section E)             ###
###                                                                        ###
##############################################################################
#                                                                            #
# This CIF contains the data in a paper accepted for publication in Acta     #
# Crystallographica Section E. It conforms to the requirements of Notes      #
# for Authors for Section E, and has been peer reviewed under the auspices   #
# of the IUCr Commission on Journals.                                        #
#                                                                            #
# Full details of the Crystallographic Information File format               #
# are given in the paper "The Crystallographic Information File (CIF):       #
# a New Standard Archive File for Crystallography" by S. R. Hall, F. H.      #
# Allen and I. D. Brown [Acta Cryst. (1991), A47, 655-685].                  #
#                                                                            #
# The current version of the core CIF dictionary is obtainable from          #
# ftp://ftp.iucr.org/pub/cif_core.dic. The current version number is 2.4.    #
#                                                                            #
# Software is freely available for graphical display of the structure(s) in  #
# this CIF.  For information consult the CIF home page http://www.iucr.org/  #
# cif/home.html                                                              #
#                                                                            #
# This file may be used for bona fide research purposes within the           #
# scientific community so long as proper attribution is given to the journal # 
# article from which it was obtained.                                        #
#                                                                            #
##############################################################################
                                             
data_I
_audit_creation_method     SHELXL-97
_chemical_name_systematic
;
1,1'-Bis(diisobutylphosphino)cobaltocenium hexafluorophosphate
;
_chemical_name_common     ?
_chemical_formula_moiety     'C26 H44 Co P2 +, F6 P -'
_chemical_formula_sum     'C26 H44 Co F6 P3'
_chemical_formula_iupac     '[Co (C13 H22 P)2], P F6'
_chemical_formula_weight     622.45
_chemical_melting_point     ?
_symmetry_cell_setting     Monoclinic
_symmetry_space_group_name_H-M     'P 21/n'
_symmetry_space_group_name_Hall     '-P 2yn'
loop_
    _symmetry_equiv_pos_as_xyz
    'x, y, z'
    '-x+1/2, y+1/2, -z+1/2'
    '-x, -y, -z'
    'x-1/2, -y-1/2, z-1/2'
_cell_length_a     16.7733(3)
_cell_length_b     10.4660(2)
_cell_length_c     18.5105(4)
_cell_angle_alpha     90.00
_cell_angle_beta     108.2880(10)
_cell_angle_gamma     90.00
_cell_volume     3085.38(10)
_cell_formula_units_Z     4
_cell_measurement_reflns_used     3150
_cell_measurement_theta_min     2.26
_cell_measurement_theta_max     19.90
_cell_measurement_temperature     298(2)
_exptl_crystal_description     needle
_exptl_crystal_colour     yellow
_exptl_crystal_size_max     0.40
_exptl_crystal_size_mid     0.04
_exptl_crystal_size_min     0.02
_exptl_crystal_density_diffrn     1.340
_exptl_crystal_density_meas     ?
_exptl_crystal_density_method     'not measured'
_exptl_crystal_F_000     1304
_exptl_absorpt_coefficient_mu     0.762
_exptl_absorpt_correction_type     multi-scan
_exptl_absorpt_process_details     '(<i>SADABS</i>; Sheldrick, 2004)'
_exptl_absorpt_correction_T_min     0.7504
_exptl_absorpt_correction_T_max     0.9849
_exptl_special_details
;
;
_diffrn_ambient_temperature     298(2)
_diffrn_radiation_type     MoK\a
_diffrn_radiation_wavelength     0.71073
_diffrn_radiation_source     'fine-focus sealed tube'
_diffrn_radiation_monochromator     graphite
_diffrn_measurement_device_type     'Bruker SMART CCD area-detector'
_diffrn_measurement_method     '\f and \w'
_diffrn_detector_area_resol_mean     ?
_diffrn_reflns_number     33818
_diffrn_reflns_av_R_equivalents     0.0829
_diffrn_reflns_av_sigmaI/netI     0.0757
_diffrn_reflns_theta_min     1.43
_diffrn_reflns_theta_max     27.00
_diffrn_reflns_theta_full     27.00
_diffrn_measured_fraction_theta_max     0.997
_diffrn_measured_fraction_theta_full     0.997
_diffrn_reflns_limit_h_min     -21
_diffrn_reflns_limit_h_max     21
_diffrn_reflns_limit_k_min     -13
_diffrn_reflns_limit_k_max     13
_diffrn_reflns_limit_l_min     -23
_diffrn_reflns_limit_l_max     22
_diffrn_standards_number     ?
_diffrn_standards_interval_count     ?
_diffrn_standards_interval_time     ?
_diffrn_standards_decay_%     ?
_refine_special_details
;
Refinement of <i>F</i>^2^ against ALL reflections. The weighted <i>R</i>-factor
<i>wR</i> and goodness of fit <i>S</i> are based on <i>F</i>^2^, conventional
<i>R</i>-factors <i>R</i> are based on <i>F</i>, with <i>F</i> set to zero for
negative <i>F</i>^2^. The threshold expression of <i>F</i>^2^ >
\s(<i>F</i>^2^) is used only for calculating <i>R</i>-factors(gt) <i>etc</i>.
and is not relevant to the choice of reflections for refinement.
<i>R</i>-factors based on <i>F</i>^2^ are statistically about twice as large
as those based on <i>F</i>, and <i>R</i>- factors based on ALL data will be
even larger.
;
_reflns_number_total     6733
_reflns_number_gt     3878
_reflns_threshold_expression     I>2\s(I)
_refine_ls_structure_factor_coef     Fsqd
_refine_ls_matrix_type     full
_refine_ls_R_factor_all     0.1127
_refine_ls_R_factor_gt     0.0560
_refine_ls_wR_factor_gt     0.1239
_refine_ls_wR_factor_ref     0.1468
_refine_ls_goodness_of_fit_ref     0.973
_refine_ls_restrained_S_all     0.973
_refine_ls_number_reflns     6733
_refine_ls_number_parameters     333
_refine_ls_number_restraints     0
_refine_ls_hydrogen_treatment     constr
_refine_ls_weighting_scheme     calc
_refine_ls_weighting_details
                 'calc w=1/[\s^2^(Fo^2^)+(0.0731P)^2^] where P=(Fo^2^+2Fc^2^)/3'
_atom_sites_solution_hydrogens     geom
_atom_sites_solution_primary     direct
_atom_sites_solution_secondary     difmap
_refine_ls_shift/su_max     0.001
_refine_ls_shift/su_mean     0.000
_refine_diff_density_max     0.471
_refine_diff_density_min     -0.337
_refine_ls_extinction_method     none
_refine_ls_extinction_coef     ?
loop_
    _atom_type_symbol
    _atom_type_description
    _atom_type_scat_dispersion_real
    _atom_type_scat_dispersion_imag
    _atom_type_scat_source
    'C' 'C' 0.0033 0.0016
                         'International Tables Vol C Tables 4.2.6.8 and 6.1.1.4'
    'H' 'H' 0.0000 0.0000
                         'International Tables Vol C Tables 4.2.6.8 and 6.1.1.4'
    'F' 'F' 0.0171 0.0103
                         'International Tables Vol C Tables 4.2.6.8 and 6.1.1.4'
    'P' 'P' 0.1023 0.0942
                         'International Tables Vol C Tables 4.2.6.8 and 6.1.1.4'
    'Co' 'Co' 0.3494 0.9721
                         'International Tables Vol C Tables 4.2.6.8 and 6.1.1.4'
_computing_data_collection     'SMART (Bruker, 2001)'
_computing_cell_refinement     'SAINT (Bruker, 2001)'
_computing_data_reduction     'SAINT (Bruker, 2001)'
_computing_structure_solution     'SHELXS97 (Sheldrick, 2008)'
_computing_structure_refinement     'SHELXS97 (Sheldrick, 2008)'
_computing_molecular_graphics     'SHELXTL (Sheldrick, 2008)'
_computing_publication_material     'SHELXTL (Sheldrick, 2008)'
loop_
    _atom_site_type_symbol
    _atom_site_label
    _atom_site_fract_x
    _atom_site_fract_y
    _atom_site_fract_z
    _atom_site_U_iso_or_equiv
    _atom_site_adp_type
    _atom_site_calc_flag
    _atom_site_refinement_flags
    _atom_site_occupancy
    _atom_site_disorder_assembly
    _atom_site_disorder_group
    Co Co1 0.66580(3) 0.34637(4) 0.07609(2) 0.04054(16) Uani d . 1 . .
    C C1 0.6975(2) 0.3487(3) -0.02171(18) 0.0413(8) Uani d . 1 . .
    C C2 0.6752(2) 0.2221(3) -0.00492(18) 0.0480(9) Uani d . 1 . .
    H H2 0.7119 0.1470 0.0038 0.058 Uiso calc R 1 . .
    C C3 0.5916(2) 0.2239(4) -0.0027(2) 0.0560(10) Uani d . 1 . .
    H H3 0.5608 0.1507 0.0081 0.067 Uiso calc R 1 . .
    C C4 0.5606(2) 0.3499(4) -0.01797(19) 0.0542(10) Uani d . 1 . .
    H H4 0.5047 0.3794 -0.0193 0.065 Uiso calc R 1 . .
    C C5 0.6254(2) 0.4270(3) -0.02941(18) 0.0468(9) Uani d . 1 . .
    H H5 0.6215 0.5189 -0.0402 0.056 Uiso calc R 1 . .
    C C6 0.7928(2) 0.5658(3) -0.0360(2) 0.0558(10) Uani d . 1 . .
    H H6A 0.7526 0.5870 -0.0849 0.067 Uiso calc R 1 . .
    H H6B 0.7717 0.5993 0.0033 0.067 Uiso calc R 1 . .
    C C7 0.8757(3) 0.6294(4) -0.0295(3) 0.0740(13) Uani d . 1 . .
    H H7 0.8998 0.5880 -0.0655 0.089 Uiso calc R 1 . .
    C C8 0.9371(3) 0.6159(6) 0.0495(3) 0.126(2) Uani d . 1 . .
    H H8A 0.9162 0.6608 0.0850 0.189 Uiso calc R 1 . .
    H H8B 0.9904 0.6511 0.0507 0.189 Uiso calc R 1 . .
    H H8C 0.9439 0.5271 0.0630 0.189 Uiso calc R 1 . .
    C C9 0.8631(3) 0.7712(4) -0.0501(3) 0.1105(19) Uani d . 1 . .
    H H9A 0.8379 0.8127 -0.0164 0.166 Uiso calc R 1 . .
    H H9B 0.8270 0.7798 -0.1016 0.166 Uiso calc R 1 . .
    H H9C 0.9164 0.8099 -0.0451 0.166 Uiso calc R 1 . .
    C C10 0.7851(2) 0.3465(4) -0.1272(2) 0.0562(10) Uani d . 1 . .
    H H10A 0.7344 0.3882 -0.1586 0.067 Uiso calc R 1 . .
    H H10B 0.8316 0.3803 -0.1419 0.067 Uiso calc R 1 . .
    C C11 0.7776(3) 0.2041(4) -0.1449(2) 0.0694(12) Uani d . 1 . .
    H H11 0.7300 0.1710 -0.1306 0.083 Uiso calc R 1 . .
    C C12 0.7589(3) 0.1826(5) -0.2301(3) 0.1059(18) Uani d . 1 . .
    H H12A 0.8042 0.2160 -0.2458 0.159 Uiso calc R 1 . .
    H H12B 0.7077 0.2256 -0.2573 0.159 Uiso calc R 1 . .
    H H12C 0.7530 0.0928 -0.2409 0.159 Uiso calc R 1 . .
    C C13 0.8552(4) 0.1312(4) -0.1000(3) 0.1079(19) Uani d . 1 . .
    H H13A 0.8506 0.0440 -0.1170 0.162 Uiso calc R 1 . .
    H H13B 0.8603 0.1337 -0.0469 0.162 Uiso calc R 1 . .
    H H13C 0.9039 0.1695 -0.1077 0.162 Uiso calc R 1 . .
    C C14 0.6338(2) 0.3542(3) 0.17449(18) 0.0406(8) Uani d . 1 . .
    C C15 0.7006(2) 0.2654(3) 0.18142(18) 0.0470(9) Uani d . 1 . .
    H H15 0.6989 0.1739 0.1921 0.056 Uiso calc R 1 . .
    C C16 0.7687(2) 0.3305(4) 0.16930(19) 0.0576(10) Uani d . 1 . .
    H H16 0.8224 0.2923 0.1706 0.069 Uiso calc R 1 . .
    C C17 0.7466(2) 0.4595(4) 0.15524(19) 0.0574(10) Uani d . 1 . .
    H H17 0.7821 0.5269 0.1450 0.069 Uiso calc R 1 . .
    C C18 0.6640(2) 0.4751(3) 0.15777(18) 0.0493(9) Uani d . 1 . .
    H H18 0.6323 0.5554 0.1492 0.059 Uiso calc R 1 . .
    C C19 0.5497(2) 0.3896(3) 0.28119(19) 0.0528(9) Uani d . 1 . .
    H H19A 0.5086 0.3520 0.3018 0.063 Uiso calc R 1 . .
    H H19B 0.6046 0.3598 0.3120 0.063 Uiso calc R 1 . .
    C C20 0.5469(3) 0.5333(4) 0.2898(2) 0.0699(12) Uani d . 1 . .
    H H20 0.5877 0.5708 0.2680 0.084 Uiso calc R 1 . .
    C C21 0.4615(4) 0.5887(5) 0.2477(3) 0.114(2) Uani d . 1 . .
    H H21A 0.4208 0.5578 0.2702 0.171 Uiso calc R 1 . .
    H H21B 0.4455 0.5632 0.1953 0.171 Uiso calc R 1 . .
    H H21C 0.4640 0.6803 0.2510 0.171 Uiso calc R 1 . .
    C C22 0.5730(3) 0.5705(5) 0.3741(2) 0.0917(15) Uani d . 1 . .
    H H22A 0.5717 0.6618 0.3786 0.138 Uiso calc R 1 . .
    H H22B 0.6288 0.5401 0.3993 0.138 Uiso calc R 1 . .
    H H22C 0.5348 0.5329 0.3973 0.138 Uiso calc R 1 . .
    C C23 0.5366(2) 0.1557(3) 0.2033(2) 0.0605(10) Uani d . 1 . .
    H H23A 0.5477 0.1120 0.1612 0.073 Uiso calc R 1 . .
    H H23B 0.5842 0.1405 0.2484 0.073 Uiso calc R 1 . .
    C C24 0.4590(3) 0.0970(4) 0.2154(3) 0.0708(12) Uani d . 1 . .
    H H24 0.4482 0.1431 0.2575 0.085 Uiso calc R 1 . .
    C C25 0.3822(3) 0.1080(5) 0.1483(3) 0.115(2) Uani d . 1 . .
    H H25A 0.3907 0.0632 0.1060 0.172 Uiso calc R 1 . .
    H H25B 0.3711 0.1964 0.1352 0.172 Uiso calc R 1 . .
    H H25C 0.3354 0.0714 0.1602 0.172 Uiso calc R 1 . .
    C C26 0.4769(3) -0.0421(4) 0.2402(4) 0.113(2) Uani d . 1 . .
    H H26A 0.4304 -0.0761 0.2538 0.169 Uiso calc R 1 . .
    H H26B 0.5269 -0.0464 0.2832 0.169 Uiso calc R 1 . .
    H H26C 0.4846 -0.0910 0.1990 0.169 Uiso calc R 1 . .
    F F1 0.63466(15) 0.7385(2) 0.03501(14) 0.0871(8) Uani d . 1 . .
    F F2 0.75008(15) 0.7617(2) 0.13489(16) 0.0953(9) Uani d . 1 . .
    F F3 0.71730(17) 0.9112(3) 0.04222(16) 0.0973(8) Uani d . 1 . .
    F F4 0.70793(18) 0.9559(2) 0.15705(15) 0.1059(10) Uani d . 1 . .
    F F5 0.59126(16) 0.9334(2) 0.05722(17) 0.1051(9) Uani d . 1 . .
    F F6 0.62383(18) 0.7849(3) 0.14848(15) 0.0981(8) Uani d . 1 . .
    P P1 0.80124(6) 0.39039(9) -0.02673(5) 0.0469(3) Uani d . 1 . .
    P P2 0.52962(6) 0.32919(9) 0.18315(5) 0.0476(3) Uani d . 1 . .
    P P3 0.67083(6) 0.84835(9) 0.09545(6) 0.0561(3) Uani d . 1 . .
loop_
    _atom_site_aniso_label
    _atom_site_aniso_U_11
    _atom_site_aniso_U_22
    _atom_site_aniso_U_33
    _atom_site_aniso_U_12
    _atom_site_aniso_U_13
    _atom_site_aniso_U_23
    Co1 0.0484(3) 0.0352(3) 0.0388(3) -0.0031(2) 0.0149(2) -0.0013(2)
    C1 0.0513(19) 0.0361(19) 0.0372(17) -0.0008(16) 0.0150(15) -0.0037(15)
    C2 0.069(2) 0.033(2) 0.044(2) -0.0023(17) 0.0203(17) -0.0092(16)
    C3 0.066(2) 0.052(3) 0.052(2) -0.0226(19) 0.0213(19) -0.0142(19)
    C4 0.048(2) 0.063(3) 0.045(2) -0.0019(19) 0.0064(16) -0.0064(19)
    C5 0.053(2) 0.044(2) 0.0401(19) 0.0021(17) 0.0109(16) 0.0053(16)
    C6 0.061(2) 0.043(2) 0.067(2) -0.0035(18) 0.0257(19) 0.0008(18)
    C7 0.078(3) 0.057(3) 0.094(3) -0.019(2) 0.036(3) -0.011(2)
    C8 0.089(4) 0.107(4) 0.150(5) -0.031(3) -0.008(4) -0.014(4)
    C9 0.123(4) 0.060(3) 0.148(5) -0.031(3) 0.041(4) 0.010(3)
    C10 0.066(2) 0.062(3) 0.047(2) -0.0002(19) 0.0268(18) 0.0003(19)
    C11 0.083(3) 0.068(3) 0.072(3) -0.021(2) 0.046(2) -0.022(2)
    C12 0.129(4) 0.121(5) 0.081(4) -0.029(4) 0.051(3) -0.042(3)
    C13 0.163(5) 0.062(3) 0.101(4) 0.027(3) 0.046(4) -0.014(3)
    C14 0.055(2) 0.0317(19) 0.0366(18) 0.0033(15) 0.0173(15) -0.0004(15)
    C15 0.060(2) 0.043(2) 0.0408(19) 0.0072(17) 0.0193(17) 0.0054(16)
    C16 0.051(2) 0.076(3) 0.043(2) 0.005(2) 0.0113(17) 0.001(2)
    C17 0.067(3) 0.065(3) 0.041(2) -0.022(2) 0.0178(18) -0.0124(19)
    C18 0.074(3) 0.034(2) 0.041(2) -0.0064(17) 0.0211(18) -0.0087(16)
    C19 0.063(2) 0.052(2) 0.047(2) 0.0069(18) 0.0228(18) 0.0029(17)
    C20 0.094(3) 0.054(3) 0.072(3) -0.013(2) 0.041(2) -0.013(2)
    C21 0.167(5) 0.066(3) 0.091(4) 0.056(4) 0.015(4) -0.008(3)
    C22 0.105(4) 0.093(4) 0.078(3) -0.014(3) 0.030(3) -0.035(3)
    C23 0.075(3) 0.040(2) 0.074(3) -0.0032(19) 0.034(2) 0.004(2)
    C24 0.077(3) 0.052(3) 0.087(3) -0.014(2) 0.030(2) 0.004(2)
    C25 0.087(4) 0.119(5) 0.116(4) -0.041(3) 0.001(3) 0.011(4)
    C26 0.109(4) 0.053(3) 0.186(6) -0.014(3) 0.061(4) 0.024(3)
    F1 0.0994(18) 0.0704(17) 0.0828(17) -0.0229(14) 0.0160(14) -0.0294(14)
    F2 0.0789(16) 0.0622(16) 0.120(2) 0.0124(13) -0.0038(15) 0.0095(15)
    F3 0.105(2) 0.089(2) 0.103(2) -0.0209(16) 0.0388(16) 0.0105(16)
    F4 0.142(3) 0.0577(16) 0.096(2) -0.0114(16) 0.0059(17) -0.0290(15)
    F5 0.0843(18) 0.0725(18) 0.139(2) 0.0210(14) 0.0074(17) 0.0211(17)
    F6 0.128(2) 0.0788(19) 0.105(2) 0.0015(17) 0.0616(18) 0.0080(16)
    P1 0.0508(5) 0.0438(6) 0.0477(5) -0.0007(4) 0.0179(4) -0.0006(4)
    P2 0.0546(5) 0.0429(6) 0.0472(5) 0.0024(4) 0.0188(4) 0.0008(4)
    P3 0.0628(6) 0.0361(6) 0.0614(6) -0.0009(5) 0.0081(5) -0.0028(5)
_geom_special_details
;
All e.s.d.'s (except the e.s.d. in the dihedral angle between two l.s. planes)
are estimated using the full covariance matrix. The cell e.s.d.'s are taken
into account individually in the estimation of e.s.d.'s in distances, angles
and torsion angles; correlations between e.s.d.'s in cell parameters are only
used when they are defined by crystal symmetry. An approximate (isotropic)
treatment of cell e.s.d.'s is used for estimating e.s.d.'s involving l.s.
planes.
;
loop_
    _geom_bond_atom_site_label_1
    _geom_bond_atom_site_label_2
    _geom_bond_site_symmetry_2
    _geom_bond_distance
    _geom_bond_publ_flag
    Co1 C16 . 2.028(3) ?
    Co1 C2 . 2.028(3) ?
    Co1 C18 . 2.033(3) ?
    Co1 C17 . 2.034(3) ?
    Co1 C15 . 2.036(3) ?
    Co1 C5 . 2.038(3) ?
    Co1 C1 . 2.041(3) ?
    Co1 C3 . 2.045(3) ?
    Co1 C4 . 2.053(3) ?
    Co1 C14 . 2.056(3) ?
    C1 C5 . 1.431(5) ?
    C1 C2 . 1.437(4) ?
    C1 P1 . 1.824(3) ?
    C2 C3 . 1.415(5) ?
    C2 H2 . 0.9800 ?
    C3 C4 . 1.413(5) ?
    C3 H3 . 0.9800 ?
    C4 C5 . 1.421(5) ?
    C4 H4 . 0.9800 ?
    C5 H5 . 0.9800 ?
    C6 C7 . 1.513(5) ?
    C6 P1 . 1.845(4) n
    C6 H6A . 0.9700 ?
    C6 H6B . 0.9700 ?
    C7 C8 . 1.508(6) ?
    C7 C9 . 1.530(6) ?
    C7 H7 . 0.9800 ?
    C8 H8A . 0.9600 ?
    C8 H8B . 0.9600 ?
    C8 H8C . 0.9600 ?
    C9 H9A . 0.9600 ?
    C9 H9B . 0.9600 ?
    C9 H9C . 0.9600 ?
    C10 C11 . 1.523(5) ?
    C10 P1 . 1.851(4) ?
    C10 H10A . 0.9700 ?
    C10 H10B . 0.9700 ?
    C11 C13 . 1.512(6) ?
    C11 C12 . 1.526(5) ?
    C11 H11 . 0.9800 ?
    C12 H12A . 0.9600 ?
    C12 H12B . 0.9600 ?
    C12 H12C . 0.9600 ?
    C13 H13A . 0.9600 ?
    C13 H13B . 0.9600 ?
    C13 H13C . 0.9600 ?
    C14 C15 . 1.430(4) ?
    C14 C18 . 1.433(4) ?
    C14 P2 . 1.823(3) ?
    C15 C16 . 1.407(5) ?
    C15 H15 . 0.9800 ?
    C16 C17 . 1.403(5) ?
    C16 H16 . 0.9800 ?
    C17 C18 . 1.410(5) ?
    C17 H17 . 0.9800 ?
    C18 H18 . 0.9800 ?
    C19 C20 . 1.515(5) ?
    C19 P2 . 1.850(3) ?
    C19 H19A . 0.9700 ?
    C19 H19B . 0.9700 ?
    C20 C21 . 1.515(6) ?
    C20 C22 . 1.532(5) ?
    C20 H20 . 0.9800 ?
    C21 H21A . 0.9600 ?
    C21 H21B . 0.9600 ?
    C21 H21C . 0.9600 ?
    C22 H22A . 0.9600 ?
    C22 H22B . 0.9600 ?
    C22 H22C . 0.9600 ?
    C23 C24 . 1.519(5) ?
    C23 P2 . 1.850(4) ?
    C23 H23A . 0.9700 ?
    C23 H23B . 0.9700 ?
    C24 C25 . 1.487(6) ?
    C24 C26 . 1.527(6) ?
    C24 H24 . 0.9800 ?
    C25 H25A . 0.9600 ?
    C25 H25B . 0.9600 ?
    C25 H25C . 0.9600 ?
    C26 H26A . 0.9600 ?
    C26 H26B . 0.9600 ?
    C26 H26C . 0.9600 ?
    F1 P3 . 1.586(2) ?
    F2 P3 . 1.585(2) ?
    F3 P3 . 1.579(3) ?
    F4 P3 . 1.584(2) ?
    F5 P3 . 1.576(2) ?
    F6 P3 . 1.585(3) ?
loop_
    _geom_angle_atom_site_label_1
    _geom_angle_atom_site_label_2
    _geom_angle_atom_site_label_3
    _geom_angle_site_symmetry_1
    _geom_angle_site_symmetry_3
    _geom_angle
    _geom_angle_publ_flag
    C16 Co1 C2 . . 109.48(15) ?
    C16 Co1 C18 . . 68.21(15) ?
    C2 Co1 C18 . . 176.26(14) ?
    C16 Co1 C17 . . 40.40(14) ?
    C2 Co1 C17 . . 135.80(16) ?
    C18 Co1 C17 . . 40.57(14) ?
    C16 Co1 C15 . . 40.50(13) ?
    C2 Co1 C15 . . 112.05(14) ?
    C18 Co1 C15 . . 68.31(14) ?
    C17 Co1 C15 . . 68.08(15) ?
    C16 Co1 C5 . . 141.94(15) ?
    C2 Co1 C5 . . 68.72(14) ?
    C18 Co1 C5 . . 111.10(14) ?
    C17 Co1 C5 . . 113.26(15) ?
    C15 Co1 C5 . . 177.38(13) ?
    C16 Co1 C1 . . 111.52(14) ?
    C2 Co1 C1 . . 41.36(12) ?
    C18 Co1 C1 . . 136.13(13) ?
    C17 Co1 C1 . . 109.39(14) ?
    C15 Co1 C1 . . 141.09(13) ?
    C5 Co1 C1 . . 41.07(13) ?
    C16 Co1 C3 . . 136.09(16) ?
    C2 Co1 C3 . . 40.66(14) ?
    C18 Co1 C3 . . 143.01(15) ?
    C17 Co1 C3 . . 175.89(16) ?
    C15 Co1 C3 . . 110.47(15) ?
    C5 Co1 C3 . . 68.35(15) ?
    C1 Co1 C3 . . 69.14(13) ?
    C16 Co1 C4 . . 176.30(16) ?
    C2 Co1 C4 . . 68.30(14) ?
    C18 Co1 C4 . . 114.16(15) ?
    C17 Co1 C4 . . 143.21(16) ?
    C15 Co1 C4 . . 136.99(15) ?
    C5 Co1 C4 . . 40.65(13) ?
    C1 Co1 C4 . . 68.97(14) ?
    C3 Co1 C4 . . 40.35(14) ?
    C16 Co1 C14 . . 68.80(14) ?
    C2 Co1 C14 . . 141.54(13) ?
    C18 Co1 C14 . . 41.02(12) ?
    C17 Co1 C14 . . 68.82(14) ?
    C15 Co1 C14 . . 40.91(12) ?
    C5 Co1 C14 . . 137.02(13) ?
    C1 Co1 C14 . . 177.04(13) ?
    C3 Co1 C14 . . 112.82(14) ?
    C4 Co1 C14 . . 110.91(14) ?
    C5 C1 C2 . . 106.3(3) ?
    C5 C1 P1 . . 130.4(3) ?
    C2 C1 P1 . . 123.3(3) ?
    C5 C1 Co1 . . 69.38(19) ?
    C2 C1 Co1 . . 68.86(18) ?
    P1 C1 Co1 . . 124.48(16) ?
    C3 C2 C1 . . 108.7(3) ?
    C3 C2 Co1 . . 70.3(2) ?
    C1 C2 Co1 . . 69.78(18) ?
    C3 C2 H2 . . 125.6 ?
    C1 C2 H2 . . 125.6 ?
    Co1 C2 H2 . . 125.6 ?
    C4 C3 C2 . . 108.2(3) ?
    C4 C3 Co1 . . 70.16(19) ?
    C2 C3 Co1 . . 69.06(19) ?
    C4 C3 H3 . . 125.9 ?
    C2 C3 H3 . . 125.9 ?
    Co1 C3 H3 . . 125.9 ?
    C3 C4 C5 . . 108.0(3) ?
    C3 C4 Co1 . . 69.49(19) ?
    C5 C4 Co1 . . 69.10(18) ?
    C3 C4 H4 . . 126.0 ?
    C5 C4 H4 . . 126.0 ?
    Co1 C4 H4 . . 126.0 ?
    C4 C5 C1 . . 108.7(3) ?
    C4 C5 Co1 . . 70.25(19) ?
    C1 C5 Co1 . . 69.55(18) ?
    C4 C5 H5 . . 125.6 ?
    C1 C5 H5 . . 125.6 ?
    Co1 C5 H5 . . 125.6 ?
    C7 C6 P1 . . 112.9(3) ?
    C7 C6 H6A . . 109.0 ?
    P1 C6 H6A . . 109.0 ?
    C7 C6 H6B . . 109.0 ?
    P1 C6 H6B . . 109.0 ?
    H6A C6 H6B . . 107.8 ?
    C8 C7 C6 . . 111.5(4) ?
    C8 C7 C9 . . 109.4(4) ?
    C6 C7 C9 . . 110.8(4) ?
    C8 C7 H7 . . 108.4 ?
    C6 C7 H7 . . 108.4 ?
    C9 C7 H7 . . 108.4 ?
    C7 C8 H8A . . 109.5 ?
    C7 C8 H8B . . 109.5 ?
    H8A C8 H8B . . 109.5 ?
    C7 C8 H8C . . 109.5 ?
    H8A C8 H8C . . 109.5 ?
    H8B C8 H8C . . 109.5 ?
    C7 C9 H9A . . 109.5 ?
    C7 C9 H9B . . 109.5 ?
    H9A C9 H9B . . 109.5 ?
    C7 C9 H9C . . 109.5 ?
    H9A C9 H9C . . 109.5 ?
    H9B C9 H9C . . 109.5 ?
    C11 C10 P1 . . 115.8(3) ?
    C11 C10 H10A . . 108.3 ?
    P1 C10 H10A . . 108.3 ?
    C11 C10 H10B . . 108.3 ?
    P1 C10 H10B . . 108.3 ?
    H10A C10 H10B . . 107.4 ?
    C13 C11 C10 . . 112.2(4) ?
    C13 C11 C12 . . 110.9(4) ?
    C10 C11 C12 . . 110.1(4) ?
    C13 C11 H11 . . 107.8 ?
    C10 C11 H11 . . 107.8 ?
    C12 C11 H11 . . 107.8 ?
    C11 C12 H12A . . 109.5 ?
    C11 C12 H12B . . 109.5 ?
    H12A C12 H12B . . 109.5 ?
    C11 C12 H12C . . 109.5 ?
    H12A C12 H12C . . 109.5 ?
    H12B C12 H12C . . 109.5 ?
    C11 C13 H13A . . 109.5 ?
    C11 C13 H13B . . 109.5 ?
    H13A C13 H13B . . 109.5 ?
    C11 C13 H13C . . 109.5 ?
    H13A C13 H13C . . 109.5 ?
    H13B C13 H13C . . 109.5 ?
    C15 C14 C18 . . 105.9(3) ?
    C15 C14 P2 . . 130.1(3) ?
    C18 C14 P2 . . 124.0(3) ?
    C15 C14 Co1 . . 68.81(18) ?
    C18 C14 Co1 . . 68.62(18) ?
    P2 C14 Co1 . . 126.59(17) ?
    C16 C15 C14 . . 108.8(3) ?
    C16 C15 Co1 . . 69.44(19) ?
    C14 C15 Co1 . . 70.28(18) ?
    C16 C15 H15 . . 125.6 ?
    C14 C15 H15 . . 125.6 ?
    Co1 C15 H15 . . 125.6 ?
    C17 C16 C15 . . 108.4(3) ?
    C17 C16 Co1 . . 70.0(2) ?
    C15 C16 Co1 . . 70.07(19) ?
    C17 C16 H16 . . 125.8 ?
    C15 C16 H16 . . 125.8 ?
    Co1 C16 H16 . . 125.8 ?
    C16 C17 C18 . . 108.1(3) ?
    C16 C17 Co1 . . 69.6(2) ?
    C18 C17 Co1 . . 69.65(19) ?
    C16 C17 H17 . . 126.0 ?
    C18 C17 H17 . . 126.0 ?
    Co1 C17 H17 . . 126.0 ?
    C17 C18 C14 . . 108.8(3) ?
    C17 C18 Co1 . . 69.8(2) ?
    C14 C18 Co1 . . 70.36(18) ?
    C17 C18 H18 . . 125.6 ?
    C14 C18 H18 . . 125.6 ?
    Co1 C18 H18 . . 125.6 ?
    C20 C19 P2 . . 116.2(3) ?
    C20 C19 H19A . . 108.2 ?
    P2 C19 H19A . . 108.2 ?
    C20 C19 H19B . . 108.2 ?
    P2 C19 H19B . . 108.2 ?
    H19A C19 H19B . . 107.4 ?
    C19 C20 C21 . . 112.4(4) ?
    C19 C20 C22 . . 110.6(4) ?
    C21 C20 C22 . . 110.4(4) ?
    C19 C20 H20 . . 107.8 ?
    C21 C20 H20 . . 107.8 ?
    C22 C20 H20 . . 107.8 ?
    C20 C21 H21A . . 109.5 ?
    C20 C21 H21B . . 109.5 ?
    H21A C21 H21B . . 109.5 ?
    C20 C21 H21C . . 109.5 ?
    H21A C21 H21C . . 109.5 ?
    H21B C21 H21C . . 109.5 ?
    C20 C22 H22A . . 109.5 ?
    C20 C22 H22B . . 109.5 ?
    H22A C22 H22B . . 109.5 ?
    C20 C22 H22C . . 109.5 ?
    H22A C22 H22C . . 109.5 ?
    H22B C22 H22C . . 109.5 ?
    C24 C23 P2 . . 115.0(3) ?
    C24 C23 H23A . . 108.5 ?
    P2 C23 H23A . . 108.5 ?
    C24 C23 H23B . . 108.5 ?
    P2 C23 H23B . . 108.5 ?
    H23A C23 H23B . . 107.5 ?
    C25 C24 C23 . . 113.7(4) ?
    C25 C24 C26 . . 111.2(4) ?
    C23 C24 C26 . . 109.4(4) ?
    C25 C24 H24 . . 107.4 ?
    C23 C24 H24 . . 107.4 ?
    C26 C24 H24 . . 107.4 ?
    C24 C25 H25A . . 109.5 ?
    C24 C25 H25B . . 109.5 ?
    H25A C25 H25B . . 109.5 ?
    C24 C25 H25C . . 109.5 ?
    H25A C25 H25C . . 109.5 ?
    H25B C25 H25C . . 109.5 ?
    C24 C26 H26A . . 109.5 ?
    C24 C26 H26B . . 109.5 ?
    H26A C26 H26B . . 109.5 ?
    C24 C26 H26C . . 109.5 ?
    H26A C26 H26C . . 109.5 ?
    H26B C26 H26C . . 109.5 ?
    C1 P1 C6 . . 101.32(16) ?
    C1 P1 C10 . . 98.64(16) ?
    C6 P1 C10 . . 99.83(17) ?
    C14 P2 C23 . . 99.00(16) ?
    C14 P2 C19 . . 98.79(16) ?
    C23 P2 C19 . . 99.08(18) ?
    F5 P3 F3 . . 89.92(16) ?
    F5 P3 F4 . . 90.45(15) ?
    F3 P3 F4 . . 89.63(15) ?
    F5 P3 F6 . . 89.95(16) ?
    F3 P3 F6 . . 179.69(17) ?
    F4 P3 F6 . . 90.65(16) ?
    F5 P3 F2 . . 178.99(18) ?
    F3 P3 F2 . . 91.09(16) ?
    F4 P3 F2 . . 89.53(14) ?
    F6 P3 F2 . . 89.04(16) ?
    F5 P3 F1 . . 90.58(15) ?
    F3 P3 F1 . . 90.94(15) ?
    F4 P3 F1 . . 178.83(16) ?
    F6 P3 F1 . . 88.78(14) ?
    F2 P3 F1 . . 89.44(14) ?
loop_
    _geom_torsion_atom_site_label_1
    _geom_torsion_atom_site_label_2
    _geom_torsion_atom_site_label_3
    _geom_torsion_atom_site_label_4
    _geom_torsion_site_symmetry_1
    _geom_torsion_site_symmetry_2
    _geom_torsion_site_symmetry_3
    _geom_torsion_site_symmetry_4
    _geom_torsion
    _geom_torsion_publ_flag
    C16 Co1 C1 C5 . . . . -146.7(2) ?
    C2 Co1 C1 C5 . . . . 117.9(3) ?
    C18 Co1 C1 C5 . . . . -66.2(3) ?
    C17 Co1 C1 C5 . . . . -103.5(2) ?
    C15 Co1 C1 C5 . . . . 177.7(2) ?
    C3 Co1 C1 C5 . . . . 80.6(2) ?
    C4 Co1 C1 C5 . . . . 37.2(2) ?
    C16 Co1 C1 C2 . . . . 95.4(2) ?
    C18 Co1 C1 C2 . . . . 175.9(2) ?
    C17 Co1 C1 C2 . . . . 138.6(2) ?
    C15 Co1 C1 C2 . . . . 59.8(3) ?
    C5 Co1 C1 C2 . . . . -117.9(3) ?
    C3 Co1 C1 C2 . . . . -37.3(2) ?
    C4 Co1 C1 C2 . . . . -80.6(2) ?
    C16 Co1 C1 P1 . . . . -21.2(3) ?
    C2 Co1 C1 P1 . . . . -116.6(3) ?
    C18 Co1 C1 P1 . . . . 59.3(3) ?
    C17 Co1 C1 P1 . . . . 22.0(3) ?
    C15 Co1 C1 P1 . . . . -56.8(3) ?
    C5 Co1 C1 P1 . . . . 125.5(3) ?
    C3 Co1 C1 P1 . . . . -153.9(3) ?
    C4 Co1 C1 P1 . . . . 162.8(2) ?
    C5 C1 C2 C3 . . . . 0.2(4) ?
    P1 C1 C2 C3 . . . . 177.9(2) ?
    Co1 C1 C2 C3 . . . . 59.7(2) ?
    C5 C1 C2 Co1 . . . . -59.6(2) ?
    P1 C1 C2 Co1 . . . . 118.2(2) ?
    C16 Co1 C2 C3 . . . . 139.5(2) ?
    C17 Co1 C2 C3 . . . . 176.9(2) ?
    C15 Co1 C2 C3 . . . . 96.2(2) ?
    C5 Co1 C2 C3 . . . . -81.1(2) ?
    C1 Co1 C2 C3 . . . . -119.7(3) ?
    C4 Co1 C2 C3 . . . . -37.3(2) ?
    C14 Co1 C2 C3 . . . . 59.4(3) ?
    C16 Co1 C2 C1 . . . . -100.8(2) ?
    C17 Co1 C2 C1 . . . . -63.4(3) ?
    C15 Co1 C2 C1 . . . . -144.14(19) ?
    C5 Co1 C2 C1 . . . . 38.55(19) ?
    C3 Co1 C2 C1 . . . . 119.7(3) ?
    C4 Co1 C2 C1 . . . . 82.4(2) ?
    C14 Co1 C2 C1 . . . . 179.09(19) ?
    C1 C2 C3 C4 . . . . 0.0(4) ?
    Co1 C2 C3 C4 . . . . 59.4(2) ?
    C1 C2 C3 Co1 . . . . -59.4(2) ?
    C16 Co1 C3 C4 . . . . 178.5(2) ?
    C2 Co1 C3 C4 . . . . -119.6(3) ?
    C18 Co1 C3 C4 . . . . 59.2(3) ?
    C15 Co1 C3 C4 . . . . 140.0(2) ?
    C5 Co1 C3 C4 . . . . -37.5(2) ?
    C1 Co1 C3 C4 . . . . -81.7(2) ?
    C14 Co1 C3 C4 . . . . 95.9(2) ?
    C16 Co1 C3 C2 . . . . -61.9(3) ?
    C18 Co1 C3 C2 . . . . 178.8(2) ?
    C15 Co1 C3 C2 . . . . -100.4(2) ?
    C5 Co1 C3 C2 . . . . 82.1(2) ?
    C1 Co1 C3 C2 . . . . 37.9(2) ?
    C4 Co1 C3 C2 . . . . 119.6(3) ?
    C14 Co1 C3 C2 . . . . -144.5(2) ?
    C2 C3 C4 C5 . . . . -0.2(4) ?
    Co1 C3 C4 C5 . . . . 58.5(2) ?
    C2 C3 C4 Co1 . . . . -58.7(2) ?
    C2 Co1 C4 C3 . . . . 37.6(2) ?
    C18 Co1 C4 C3 . . . . -145.5(2) ?
    C17 Co1 C4 C3 . . . . 176.7(2) ?
    C15 Co1 C4 C3 . . . . -62.0(3) ?
    C5 Co1 C4 C3 . . . . 119.7(3) ?
    C1 Co1 C4 C3 . . . . 82.1(2) ?
    C14 Co1 C4 C3 . . . . -101.0(2) ?
    C2 Co1 C4 C5 . . . . -82.2(2) ?
    C18 Co1 C4 C5 . . . . 94.8(2) ?
    C17 Co1 C4 C5 . . . . 57.0(3) ?
    C15 Co1 C4 C5 . . . . 178.3(2) ?
    C1 Co1 C4 C5 . . . . -37.6(2) ?
    C3 Co1 C4 C5 . . . . -119.7(3) ?
    C14 Co1 C4 C5 . . . . 139.2(2) ?
    C3 C4 C5 C1 . . . . 0.3(4) ?
    Co1 C4 C5 C1 . . . . 59.1(2) ?
    C3 C4 C5 Co1 . . . . -58.8(2) ?
    C2 C1 C5 C4 . . . . -0.3(4) ?
    P1 C1 C5 C4 . . . . -177.8(2) ?
    Co1 C1 C5 C4 . . . . -59.5(2) ?
    C2 C1 C5 Co1 . . . . 59.2(2) ?
    P1 C1 C5 Co1 . . . . -118.3(3) ?
    C16 Co1 C5 C4 . . . . 175.8(2) ?
    C2 Co1 C5 C4 . . . . 81.1(2) ?
    C18 Co1 C5 C4 . . . . -103.0(2) ?
    C17 Co1 C5 C4 . . . . -146.9(2) ?
    C1 Co1 C5 C4 . . . . 119.9(3) ?
    C3 Co1 C5 C4 . . . . 37.2(2) ?
    C14 Co1 C5 C4 . . . . -63.5(3) ?
    C16 Co1 C5 C1 . . . . 56.0(3) ?
    C2 Co1 C5 C1 . . . . -38.82(19) ?
    C18 Co1 C5 C1 . . . . 137.2(2) ?
    C17 Co1 C5 C1 . . . . 93.2(2) ?
    C3 Co1 C5 C1 . . . . -82.7(2) ?
    C4 Co1 C5 C1 . . . . -119.9(3) ?
    C14 Co1 C5 C1 . . . . 176.62(19) ?
    P1 C6 C7 C8 . . . . -67.0(5) ?
    P1 C6 C7 C9 . . . . 171.0(3) ?
    P1 C10 C11 C13 . . . . -59.7(5) ?
    P1 C10 C11 C12 . . . . 176.3(3) ?
    C16 Co1 C14 C15 . . . . -37.1(2) ?
    C2 Co1 C14 C15 . . . . 57.9(3) ?
    C18 Co1 C14 C15 . . . . -117.8(3) ?
    C17 Co1 C14 C15 . . . . -80.5(2) ?
    C5 Co1 C14 C15 . . . . 177.6(2) ?
    C3 Co1 C14 C15 . . . . 95.4(2) ?
    C4 Co1 C14 C15 . . . . 139.0(2) ?
    C16 Co1 C14 C18 . . . . 80.7(2) ?
    C2 Co1 C14 C18 . . . . 175.7(2) ?
    C17 Co1 C14 C18 . . . . 37.3(2) ?
    C15 Co1 C14 C18 . . . . 117.8(3) ?
    C5 Co1 C14 C18 . . . . -64.6(3) ?
    C3 Co1 C14 C18 . . . . -146.8(2) ?
    C4 Co1 C14 C18 . . . . -103.2(2) ?
    C16 Co1 C14 P2 . . . . -162.0(3) ?
    C2 Co1 C14 P2 . . . . -67.1(3) ?
    C18 Co1 C14 P2 . . . . 117.2(3) ?
    C17 Co1 C14 P2 . . . . 154.5(3) ?
    C15 Co1 C14 P2 . . . . -125.0(3) ?
    C5 Co1 C14 P2 . . . . 52.6(3) ?
    C3 Co1 C14 P2 . . . . -29.6(3) ?
    C4 Co1 C14 P2 . . . . 14.0(2) ?
    C18 C14 C15 C16 . . . . 0.0(4) ?
    P2 C14 C15 C16 . . . . 179.5(2) ?
    Co1 C14 C15 C16 . . . . 58.9(2) ?
    C18 C14 C15 Co1 . . . . -58.9(2) ?
    P2 C14 C15 Co1 . . . . 120.6(3) ?
    C2 Co1 C15 C16 . . . . 94.6(2) ?
    C18 Co1 C15 C16 . . . . -81.4(2) ?
    C17 Co1 C15 C16 . . . . -37.5(2) ?
    C1 Co1 C15 C16 . . . . 56.5(3) ?
    C3 Co1 C15 C16 . . . . 138.3(2) ?
    C4 Co1 C15 C16 . . . . 175.9(2) ?
    C14 Co1 C15 C16 . . . . -120.1(3) ?
    C16 Co1 C15 C14 . . . . 120.1(3) ?
    C2 Co1 C15 C14 . . . . -145.4(2) ?
    C18 Co1 C15 C14 . . . . 38.66(19) ?
    C17 Co1 C15 C14 . . . . 82.5(2) ?
    C1 Co1 C15 C14 . . . . 176.6(2) ?
    C3 Co1 C15 C14 . . . . -101.6(2) ?
    C4 Co1 C15 C14 . . . . -64.0(3) ?
    C14 C15 C16 C17 . . . . 0.4(4) ?
    Co1 C15 C16 C17 . . . . 59.8(2) ?
    C14 C15 C16 Co1 . . . . -59.4(2) ?
    C2 Co1 C16 C17 . . . . 139.3(2) ?
    C18 Co1 C16 C17 . . . . -37.6(2) ?
    C15 Co1 C16 C17 . . . . -119.3(3) ?
    C5 Co1 C16 C17 . . . . 59.2(3) ?
    C1 Co1 C16 C17 . . . . 95.0(2) ?
    C3 Co1 C16 C17 . . . . 176.8(2) ?
    C14 Co1 C16 C17 . . . . -81.8(2) ?
    C2 Co1 C16 C15 . . . . -101.5(2) ?
    C18 Co1 C16 C15 . . . . 81.7(2) ?
    C17 Co1 C16 C15 . . . . 119.3(3) ?
    C5 Co1 C16 C15 . . . . 178.5(2) ?
    C1 Co1 C16 C15 . . . . -145.7(2) ?
    C3 Co1 C16 C15 . . . . -63.9(3) ?
    C14 Co1 C16 C15 . . . . 37.4(2) ?
    C15 C16 C17 C18 . . . . -0.6(4) ?
    Co1 C16 C17 C18 . . . . 59.2(2) ?
    C15 C16 C17 Co1 . . . . -59.8(2) ?
    C2 Co1 C17 C16 . . . . -62.0(3) ?
    C18 Co1 C17 C16 . . . . 119.4(3) ?
    C15 Co1 C17 C16 . . . . 37.6(2) ?
    C5 Co1 C17 C16 . . . . -144.8(2) ?
    C1 Co1 C17 C16 . . . . -100.7(2) ?
    C4 Co1 C17 C16 . . . . 178.7(2) ?
    C14 Co1 C17 C16 . . . . 81.8(2) ?
    C16 Co1 C17 C18 . . . . -119.4(3) ?
    C2 Co1 C17 C18 . . . . 178.6(2) ?
    C15 Co1 C17 C18 . . . . -81.8(2) ?
    C5 Co1 C17 C18 . . . . 95.8(2) ?
    C1 Co1 C17 C18 . . . . 139.8(2) ?
    C4 Co1 C17 C18 . . . . 59.3(3) ?
    C14 Co1 C17 C18 . . . . -37.7(2) ?
    C16 C17 C18 C14 . . . . 0.6(4) ?
    Co1 C17 C18 C14 . . . . 59.7(2) ?
    C16 C17 C18 Co1 . . . . -59.1(2) ?
    C15 C14 C18 C17 . . . . -0.4(4) ?
    P2 C14 C18 C17 . . . . -179.9(2) ?
    Co1 C14 C18 C17 . . . . -59.4(2) ?
    C15 C14 C18 Co1 . . . . 59.0(2) ?
    P2 C14 C18 Co1 . . . . -120.5(2) ?
    C16 Co1 C18 C17 . . . . 37.4(2) ?
    C15 Co1 C18 C17 . . . . 81.2(2) ?
    C5 Co1 C18 C17 . . . . -101.6(2) ?
    C1 Co1 C18 C17 . . . . -61.4(3) ?
    C3 Co1 C18 C17 . . . . 176.8(3) ?
    C4 Co1 C18 C17 . . . . -145.6(2) ?
    C14 Co1 C18 C17 . . . . 119.7(3) ?
    C16 Co1 C18 C14 . . . . -82.3(2) ?
    C17 Co1 C18 C14 . . . . -119.7(3) ?
    C15 Co1 C18 C14 . . . . -38.56(19) ?
    C5 Co1 C18 C14 . . . . 138.70(19) ?
    C1 Co1 C18 C14 . . . . 178.82(18) ?
    C3 Co1 C18 C14 . . . . 57.0(3) ?
    C4 Co1 C18 C14 . . . . 94.6(2) ?
    P2 C19 C20 C21 . . . . 61.7(5) ?
    P2 C19 C20 C22 . . . . -174.4(3) ?
    P2 C23 C24 C25 . . . . 61.3(5) ?
    P2 C23 C24 C26 . . . . -173.6(3) ?
    C5 C1 P1 C6 . . . . 4.9(3) ?
    C2 C1 P1 C6 . . . . -172.2(3) ?
    Co1 C1 P1 C6 . . . . -86.4(2) ?
    C5 C1 P1 C10 . . . . -97.0(3) ?
    C2 C1 P1 C10 . . . . 85.8(3) ?
    Co1 C1 P1 C10 . . . . 171.7(2) ?
    C7 C6 P1 C1 . . . . 171.4(3) ?
    C7 C6 P1 C10 . . . . -87.7(3) ?
    C11 C10 P1 C1 . . . . -70.1(3) ?
    C11 C10 P1 C6 . . . . -173.2(3) ?
    C15 C14 P2 C23 . . . . -0.1(3) ?
    C18 C14 P2 C23 . . . . 179.4(3) ?
    Co1 C14 P2 C23 . . . . 92.0(2) ?
    C15 C14 P2 C19 . . . . 100.6(3) ?
    C18 C14 P2 C19 . . . . -79.9(3) ?
    Co1 C14 P2 C19 . . . . -167.2(2) ?
    C24 C23 P2 C14 . . . . 179.3(3) ?
    C24 C23 P2 C19 . . . . 78.8(3) ?
    C20 C19 P2 C14 . . . . 81.0(3) ?
    C20 C19 P2 C23 . . . . -178.3(3) ?
loop_
    _geom_hbond_atom_site_label_D
    _geom_hbond_atom_site_label_H
    _geom_hbond_atom_site_label_A
    _geom_hbond_site_symmetry_A
    _geom_hbond_distance_DH
    _geom_hbond_distance_HA
    _geom_hbond_distance_DA
    _geom_hbond_angle_DHA
    _geom_hbond_publ_flag
    C3 H3 F5 1_545 0.98 2.44 3.237(5) 138 y
    C15 H15 F4 1_545 0.98 2.39 3.278(4) 150 y
    C17 H17 F2 . 0.98 2.51 3.188(5) 126 y
    C18 H18 F6 . 0.98 2.41 3.305(4) 152 y
    C19 H19B F2 2_645 0.97 2.54 3.494(4) 167 y
data_global
_journal_date_recd_electronic     2008-05-19
_journal_date_accepted     2008-06-07
_journal_name_full     'Acta Crystallographica, Section E'
_journal_year     2008
_journal_volume     64
_journal_issue      7
_journal_page_first     m927
_journal_page_last     m927
_journal_paper_category     QM
_journal_coeditor_code     IS2295
_publ_contact_author_name     'Associate Professor  Jianguo Hou '
_publ_contact_author_address
;
Department of Biotic Environment
Nanchang Institute of Technology
Nanchang  330013
China
;
_publ_contact_author_email     hjg0715@yahoo.com.cn
_publ_contact_author_fax     '86 791 3831202'
_publ_contact_author_phone     '86 791 3831202'
_publ_section_title
;
1,1'-Bis(diisobutylphosphino)cobaltocenium hexafluorophosphate
;
loop_
    _publ_author_name
    _publ_author_address
    'Jian-Guo Hou'
;
 Department of Biotic Environment
 Nanchang Institute of Technology
 Nanchang 330013
 People's Republic of China
;
    'Ding-Biao Li'
;
 Department of Biotic Environment
 Nanchang Institute of Technology
 Nanchang 330013
 People's Republic of China
;
    'Man-Zhen Qiu'
;
 Department of Biotic Environment
 Nanchang Institute of Technology
 Nanchang 330013
 People's Republic of China
;
