# Supplementary material for: 1,1′-Bis(diisobutyl­phosphino)cobalto­cenium hexa­fluorido­phosphate
Source: Acta Crystallogr Sect E Struct Rep Online. 2008 Jun 19;64(Pt 7):m927. doi: 10.1107/S1600536808017194 (PMC2961756; doi:10.1107/S1600536808017194)
Supplement: Supplementary file 2 [file e-64-0m927-Isup2.hkl]

# 
# h,k,l, Fc-squared, Fo-squared, sigma(Fo-squared) and status flag 
# 
data_I
_shelx_title ' 080506DM in P2(1)/n' 
_shelx_refln_list_code          4 
_shelx_F_calc_maximum      432.69 
_exptl_crystal_F_000      1304.00 
_reflns_d_resolution_high  0.7828 
 
loop_ 
 _symmetry_equiv_pos_as_xyz 
 'x, y, z' 
 '-x+1/2, y+1/2, -z+1/2' 
 '-x, -y, -z' 
 'x-1/2, -y-1/2, z-1/2' 
 
_cell_length_a    16.7733 
_cell_length_b    10.4660 
_cell_length_c    18.5105 
_cell_angle_alpha  90.000 
_cell_angle_beta  108.288 
_cell_angle_gamma  90.000 
 
_shelx_F_squared_multiplier     1.000 
 
loop_ 
 _refln_index_h 
 _refln_index_k 
 _refln_index_l 
 _refln_F_squared_calc 
 _refln_F_squared_meas 
 _refln_F_squared_sigma 
 _refln_observed_status 
   2   0   0    29235.94    31723.35   1195.51 o 
   4   0   0      203.10      238.59     14.15 o 
   6   0   0     3524.18     3462.16     96.88 o 
   8   0   0     2322.59     2263.79     71.06 o 
  10   0   0     1152.72     1221.22     50.78 o 
  12   0   0       20.14        5.21     17.53 o 
  14   0   0      657.41      687.43     46.00 o 
  16   0   0      120.23      145.63     39.39 o 
  18   0   0       15.72       34.96     42.47 o 
  20   0   0       19.62      -86.46     57.64 o 
   1   1   0      284.38      304.46      8.49 o 
   2   1   0     3437.37     3651.60     67.38 o 
   3   1   0     1349.18     1457.03     31.77 o 
   4   1   0     4258.13     4336.40     81.55 o 
   5   1   0     2792.89     2637.65     60.11 o 
   6   1   0     1566.69     1541.65     37.24 o 
   7   1   0     8057.51     7923.11    157.65 o 
   8   1   0     8140.34     7952.59    159.68 o 
   9   1   0     4663.34     4543.44     97.26 o 
  10   1   0      654.73      738.89     27.41 o 
  11   1   0      183.81      202.61     16.81 o 
  12   1   0      171.31      146.31     16.50 o 
  13   1   0      260.69      261.74     21.10 o 
  14   1   0      230.24      230.95     25.40 o 
  15   1   0      221.17      201.19     25.73 o 
  16   1   0       41.91       44.36     23.94 o 
  17   1   0       48.29        8.14     27.26 o 
  18   1   0        7.00      -31.43     28.00 o 
  19   1   0        0.22        1.96     33.53 o 
  20   1   0       16.42       -4.83     41.00 o 
   0   2   0    11454.40    14182.88    411.87 o 
   1   2   0    67672.73    81080.63   1807.18 o 
   2   2   0     7080.16     8244.73    149.62 o 
   3   2   0      326.74      371.73     12.63 o 
   4   2   0     1560.28     1696.90     38.48 o 
   5   2   0     3172.27     3154.83     63.14 o 
   6   2   0     1788.55     1777.64     39.80 o 
   7   2   0    12399.93    12206.98    223.77 o 
   8   2   0      684.00      736.17     24.84 o 
   9   2   0       19.04       17.86      9.76 o 
  10   2   0      695.37      617.72     25.47 o 
  11   2   0       21.60       16.42     11.85 o 
  12   2   0      255.99      231.05     28.25 o 
  13   2   0      669.15      723.81     39.34 o 
  14   2   0      142.09      166.54     22.24 o 
  15   2   0       14.31       -0.05     18.90 o 
  16   2   0       20.48       35.59     22.74 o 
  17   2   0      113.91       88.94     27.61 o 
  18   2   0        1.03       15.10     30.13 o 
  19   2   0       22.38       -2.55     36.31 o 
  20   2   0       29.12       37.70     63.21 o 
   1   3   0     2006.30     2312.08     67.97 o 
   2   3   0      620.19      723.09     24.88 o 
   3   3   0       13.42       15.90      7.67 o 
   4   3   0     2094.00     2209.83     46.89 o 
   5   3   0     1908.67     2008.79     46.34 o 
   6   3   0     3348.10     3569.96     72.39 o 
   7   3   0     1296.70     1109.20     30.14 o 
   8   3   0     2672.29     2385.08     53.66 o 
   9   3   0      824.98      909.90     29.59 o 
  10   3   0      370.34      278.51     19.91 o 
  11   3   0        2.31        4.43     11.73 o 
  12   3   0      555.52      582.28     30.24 o 
  13   3   0       49.22       44.53     19.79 o 
  14   3   0        4.09      -10.44     18.16 o 
  15   3   0      233.06      253.04     27.89 o 
  16   3   0       85.71      123.19     27.26 o 
  17   3   0       53.62       75.61     29.38 o 
  18   3   0       31.72       -1.94     37.60 o 
  19   3   0        6.66       -8.32     46.74 o 
   0   4   0    26638.04    31174.40    900.35 o 
   1   4   0      480.27      556.22     43.18 o 
   2   4   0       33.21       61.19     14.76 o 
   3   4   0      628.27      584.90     20.66 o 
   4   4   0       45.56       43.56      8.83 o 
   5   4   0     1489.87     1441.71     37.80 o 
   6   4   0     4840.34     4561.96     98.95 o 
   7   4   0     5106.48     4638.39    101.36 o 
   8   4   0     4413.01     4053.83     91.41 o 
   9   4   0      728.28      599.33     36.18 o 
  10   4   0       57.39       89.63     14.72 o 
  11   4   0      350.50      381.93     30.24 o 
  12   4   0        5.45       24.21     15.11 o 
  13   4   0      419.52      496.78     31.20 o 
  14   4   0       44.66       26.54     20.14 o 
  15   4   0       10.97       39.68     28.11 o 
  16   4   0       41.21       25.91     31.37 o 
  17   4   0       65.17       88.69     39.09 o 
  18   4   0       70.33       89.82     43.19 o 
  19   4   0       74.26      122.13     49.42 o 
   1   5   0     1253.19     1350.64     45.05 o 
   3   5   0      838.94      921.59     33.04 o 
   4   5   0     1219.08     1263.27     51.93 o 
   5   5   0     2731.40     2532.83     60.42 o 
   6   5   0        3.45       -9.13     10.76 o 
   7   5   0      886.79      945.00     34.18 o 
   8   5   0     1859.06     1842.69     51.86 o 
   9   5   0       50.42       52.49     15.21 o 
  10   5   0        4.63       15.49     13.93 o 
  11   5   0       16.40        1.80     16.19 o 
  12   5   0        3.02       29.87     18.35 o 
  13   5   0       79.09       55.48     20.55 o 
  14   5   0      113.58       99.46     31.76 o 
  15   5   0        6.69        5.55     31.32 o 
  16   5   0       32.87       58.07     35.55 o 
  17   5   0       74.04       36.66     41.21 o 
  18   5   0       11.12       53.52     47.01 o 
   0   6   0      998.78     1207.28    119.96 o 
   1   6   0     1858.29     1740.35     48.05 o 
   2   6   0        1.59       13.70     11.46 o 
   3   6   0       60.48       37.87     14.96 o 
   4   6   0       57.48       83.34     14.08 o 
   5   6   0      225.62      233.82     20.87 o 
   6   6   0     6840.32     6169.51    133.30 o 
   7   6   0     3151.08     2891.97     72.59 o 
   8   6   0      614.64      576.87     53.46 o 
   9   6   0      340.37      314.14     23.69 o 
  10   6   0     1133.25     1050.86     44.19 o 
  11   6   0       18.78       30.85     25.92 o 
  12   6   0      788.33      818.33     53.38 o 
  13   6   0        5.03       12.22     29.76 o 
  14   6   0      320.38      311.12     43.60 o 
  15   6   0        0.31        2.38     34.06 o 
  16   6   0      254.05      252.56     56.28 o 
  17   6   0       38.12       78.90     45.78 o 
  18   6   0      123.60       57.75     57.17 o 
   1   7   0     1216.05     1271.95     43.28 o 
   2   7   0      856.12      891.31     33.74 o 
   3   7   0      873.36      820.48     53.15 o 
   4   7   0      395.20      458.77     27.36 o 
   5   7   0       73.08       90.31     16.61 o 
   6   7   0      360.00      405.21     26.24 o 
   7   7   0       77.13       68.94     17.40 o 
   8   7   0      791.98      858.64     41.29 o 
   9   7   0      200.79      192.36     31.26 o 
  10   7   0       30.47        8.39     25.13 o 
  11   7   0      136.93      126.90     30.75 o 
  12   7   0      196.95      201.05     36.80 o 
  13   7   0       28.21       16.79     60.43 o 
  14   7   0        6.73      -12.42     37.20 o 
  15   7   0      118.33       91.25     45.07 o 
  16   7   0       13.97       10.64     59.10 o 
  17   7   0        5.71      -53.78     51.17 o 
   0   8   0      263.04      348.87     53.22 o 
   1   8   0     3045.11     2916.33     81.62 o 
   2   8   0      545.20      554.19     35.58 o 
   3   8   0       55.82       32.92     39.66 o 
   4   8   0      538.13      612.19     34.35 o 
   5   8   0     2405.77     2147.36     63.17 o 
   6   8   0      228.20      277.71     26.19 o 
   7   8   0     1677.63     1607.45     71.41 o 
   8   8   0       60.63       67.26     28.36 o 
   9   8   0        0.61       12.33     25.49 o 
  10   8   0       26.14       17.51     28.54 o 
  11   8   0     1040.36     1150.33     67.21 o 
  12   8   0        1.32        7.21     34.61 o 
  13   8   0      805.02      779.57     63.90 o 
  14   8   0       13.41       87.96     58.75 o 
  15   8   0        7.81        3.43     63.05 o 
  16   8   0       50.65      -10.47     52.74 o 
   1   9   0      716.29      757.35     45.98 o 
   2   9   0      407.75      364.90     35.42 o 
   3   9   0      183.82      212.31     31.99 o 
   4   9   0       88.87      106.24     28.55 o 
   5   9   0       71.76       54.29     25.79 o 
   6   9   0        3.29      -25.16     26.15 o 
   7   9   0       22.33       13.88     28.11 o 
   8   9   0       16.75       36.12     31.73 o 
   9   9   0      178.89      170.93     37.30 o 
  10   9   0       63.34       94.30     34.82 o 
  11   9   0       60.29       94.85     54.34 o 
  12   9   0       21.60      -49.99     46.22 o 
  13   9   0       91.54       40.06     55.79 o 
  14   9   0       27.28       62.74     61.29 o 
  15   9   0        8.10       85.37     65.45 o 
   0  10   0     3467.93     3053.20    131.31 o 
   1  10   0        3.17      -26.28     30.20 o 
   2  10   0      354.11      313.12     53.59 o 
   3  10   0      503.99      623.44     49.90 o 
   4  10   0      338.30      151.05     88.29 o 
   5  10   0       11.37       11.10     30.22 o 
   6  10   0      953.57      989.83     88.95 o 
   7  10   0       83.55       97.64     35.56 o 
   8  10   0       44.49       79.68     45.46 o 
   9  10   0       99.31      244.25     87.75 o 
  10  10   0      246.04      194.11     59.61 o 
  11  10   0        0.04      -14.56     51.54 o 
  12  10   0      310.35      334.00     84.59 o 
  13  10   0       93.24       77.77     63.77 o 
   1  11   0       32.51       54.99     56.79 o 
   2  11   0      413.82      474.37    114.88 o 
   3  11   0      176.87       96.37     42.31 o 
   4  11   0      164.85      213.79     61.79 o 
   5  11   0        0.69      -19.05     39.74 o 
   6  11   0      209.62      160.73     79.84 o 
   7  11   0        0.25      -61.09     50.81 o 
   8  11   0      102.76       99.86     55.01 o 
   9  11   0        3.53       10.11     53.56 o 
  10  11   0        2.44      -12.27     57.17 o 
  11  11   0       15.96      -31.37     57.06 o 
   0  12   0      286.40      235.10    103.83 o 
   1  12   0      254.31      248.40    121.98 o 
   2  12   0        8.87       84.42     91.38 o 
   3  12   0        0.02       26.17     86.95 o 
   4  12   0        1.38      -13.51    128.32 o 
   5  12   0      370.38      503.11     70.42 o 
   6  12   0       98.54       32.60     52.31 o 
   7  12   0       17.69      -46.52     57.35 o 
   8  12   0       22.06      -56.49     59.91 o 
   4  13   0       30.21      179.81    128.32 o 
 -19   0   1       12.22      -35.84     48.40 o 
 -17   0   1       33.46       -8.84     37.26 o 
 -15   0   1     2078.11     2137.30     83.91 o 
 -13   0   1     2291.95     2224.88     79.73 o 
 -11   0   1        0.95       21.14     15.49 o 
  -9   0   1     1299.78     1030.71     43.05 o 
  -7   0   1    17210.90    17718.37    450.75 o 
  -5   0   1       96.14       91.24     11.50 o 
  -3   0   1    11064.51    13109.93    378.57 o 
  -1   0   1    92962.35    50048.75   2524.52 o 
   1   0   1        4.26      -21.03     14.02 o 
   3   0   1    30204.90    34264.46    853.20 o 
   5   0   1       61.06       90.74     11.81 o 
   7   0   1      215.28      247.65     20.01 o 
   9   0   1     7343.03     7683.00    207.96 o 
  11   0   1     2352.56     2099.46     73.38 o 
  13   0   1      126.49      129.32     24.01 o 
  15   0   1     1272.26     1218.60     75.14 o 
  17   0   1      360.47      411.09     55.93 o 
  19   0   1        1.15      -29.66     50.54 o 
 -20   1   1       11.56       54.65     44.81 o 
 -19   1   1        0.16        9.39     33.62 o 
 -18   1   1       22.90       44.86     29.49 o 
 -17   1   1       10.73      -21.02     29.66 o 
 -16   1   1       10.00       26.69     21.31 o 
 -15   1   1      260.85      325.02     29.07 o 
 -14   1   1        8.67       -2.18     17.25 o 
 -13   1   1      580.78      560.78     31.84 o 
 -12   1   1       15.05       10.91     11.83 o 
 -11   1   1       91.18       94.14     13.19 o 
 -10   1   1        7.71       23.61      9.84 o 
  -9   1   1      256.53      321.81     18.78 o 
  -8   1   1     1293.83     1354.55     35.97 o 
  -7   1   1     8979.60     9015.82    177.75 o 
  -6   1   1     3914.10     4145.94     80.44 o 
  -5   1   1     2392.09     2919.18     57.71 o 
  -4   1   1     2570.11     2835.04     54.90 o 
  -3   1   1     2529.44     2574.84     49.21 o 
  -2   1   1       31.55       34.58      3.53 o 
  -1   1   1       39.21       47.31      8.23 o 
   0   1   1     5231.79     6045.45    115.85 o 
   2   1   1    11651.39    13810.63    245.67 o 
   3   1   1      475.50      562.57     14.96 o 
   4   1   1      882.76     1022.92     25.31 o 
   5   1   1     2998.49     2934.85     58.63 o 
   6   1   1     1779.59     1750.64     41.39 o 
   7   1   1     7641.08     8230.41    163.80 o 
   8   1   1     3553.80     3436.03     72.66 o 
   9   1   1     2518.97     2452.55     55.39 o 
  10   1   1      115.08      110.45     13.09 o 
  11   1   1      147.42      159.22     15.96 o 
  12   1   1      155.57      166.95     17.72 o 
  13   1   1        1.89       -8.10     14.37 o 
  14   1   1        0.73       11.38     16.98 o 
  15   1   1       15.34       44.64     21.38 o 
  16   1   1       32.07        8.51     23.58 o 
  17   1   1      208.68      191.22     41.04 o 
  18   1   1        3.40        5.80     31.91 o 
  19   1   1        0.95       37.21     38.71 o 
 -20   2   1      265.06      271.75     60.12 o 
 -19   2   1        1.58       19.88     43.49 o 
 -18   2   1        2.24       -5.92     27.67 o 
 -17   2   1        0.20       -1.58     25.81 o 
 -16   2   1      120.44      110.46     25.33 o 
 -15   2   1       29.18        5.96     18.06 o 
 -14   2   1     1763.80     1708.81     59.05 o 
 -13   2   1       59.12       64.00     17.33 o 
 -12   2   1     1176.48     1196.11     38.47 o 
 -11   2   1      631.55      650.21     33.82 o 
 -10   2   1       50.77       44.07     11.21 o 
  -9   2   1       82.83       97.31     11.65 o 
  -8   2   1     1548.90     1425.43     35.57 o 
  -7   2   1     1549.21     1438.20     34.62 o 
  -6   2   1     4299.95     4288.81     83.51 o 
  -5   2   1       61.85       88.22      7.73 o 
  -4   2   1     1255.02     1085.50     27.23 o 
  -3   2   1       14.84       16.79      6.86 o 
  -2   2   1    96698.23   111831.66   1961.02 o 
  -1   2   1     5129.81     5560.19    102.46 o 
   0   2   1    17496.73    21666.81    487.56 o 
   2   2   1    13547.95    15949.56    304.19 o 
   3   2   1     4966.34     5427.72    108.76 o 
   4   2   1      705.65      788.05     24.86 o 
   5   2   1      954.60      930.77     26.75 o 
   6   2   1     1208.19     1063.31     27.85 o 
   7   2   1       15.03       37.38     10.34 o 
   8   2   1     4143.41     3888.04     79.62 o 
   9   2   1     3779.31     3637.67     76.81 o 
  10   2   1     2394.17     2528.08     89.01 o 
  11   2   1        5.58       22.51     12.83 o 
  12   2   1      179.55      151.47     24.26 o 
  13   2   1      267.15      262.54     34.56 o 
  14   2   1      127.05      168.48     24.57 o 
  15   2   1        5.27      -12.30     20.30 o 
  16   2   1      894.48     1003.23     64.06 o 
  17   2   1        2.29       -6.89     27.17 o 
  18   2   1       77.74       74.40     33.29 o 
  19   2   1        2.42       52.24     40.11 o 
 -20   3   1        2.34       34.36     51.42 o 
 -19   3   1       29.77       61.58     42.24 o 
 -18   3   1        5.95      -14.75     34.86 o 
 -17   3   1       40.84       84.90     34.18 o 
 -16   3   1        4.73      -26.27     21.81 o 
 -15   3   1       28.89       33.90     20.71 o 
 -14   3   1       13.89        2.76     17.03 o 
 -13   3   1       38.63       31.16     16.15 o 
 -12   3   1      140.54      120.93     16.97 o 
 -11   3   1       17.74       10.85     11.74 o 
 -10   3   1       36.73       13.78     10.14 o 
  -9   3   1     2330.59     2304.76     53.04 o 
  -8   3   1      218.38      246.27     14.49 o 
  -7   3   1      795.61      834.96     24.94 o 
  -6   3   1     1970.26     1899.00     42.63 o 
  -5   3   1      351.94      443.39     16.82 o 
  -4   3   1        5.31        3.62      6.58 o 
  -3   3   1      835.32      899.36     23.66 o 
  -2   3   1       40.91       42.34      7.45 o 
  -1   3   1      707.78      817.83     25.08 o 
   0   3   1     6881.10     8450.43    197.45 o 
   1   3   1      807.96      862.73     25.02 o 
   2   3   1      308.11      390.23     22.43 o 
   3   3   1      671.84      751.95     24.15 o 
   4   3   1       70.58       93.99     10.87 o 
   5   3   1     6352.34     6408.89    131.11 o 
   6   3   1      753.08      853.49     28.36 o 
   7   3   1     1736.70     1608.88     41.01 o 
   8   3   1     3082.36     2789.38     61.14 o 
   9   3   1      258.08      310.33     22.06 o 
  10   3   1      103.06      106.61     15.36 o 
  11   3   1      137.46      117.65     16.80 o 
  12   3   1      103.15      102.60     17.31 o 
  13   3   1      124.47      149.44     20.75 o 
  14   3   1        1.81       10.31     18.21 o 
  15   3   1       50.96       32.36     21.65 o 
  16   3   1       88.30       72.28     26.10 o 
  17   3   1      114.96       44.91     28.94 o 
  18   3   1       34.62       34.26     32.36 o 
  19   3   1        3.18      -27.50     52.73 o 
 -19   4   1       71.52       77.52     50.13 o 
 -18   4   1        0.11      -14.69     36.42 o 
 -17   4   1        4.80       -0.01     34.22 o 
 -16   4   1        0.16      -26.85     28.81 o 
 -15   4   1      483.27      461.44     43.58 o 
 -14   4   1      433.53      448.83     31.25 o 
 -13   4   1     1102.18     1044.73     42.66 o 
 -12   4   1       62.28       77.02     17.27 o 
 -11   4   1       63.72       71.64     15.34 o 
 -10   4   1       44.49       25.86     13.48 o 
  -9   4   1     1907.62     1685.98     47.80 o 
  -8   4   1     3636.47     3479.40     73.68 o 
  -7   4   1     5166.34     4791.54     96.20 o 
  -6   4   1      278.97      332.73     16.13 o 
  -5   4   1       48.88       33.57      8.35 o 
  -4   4   1      961.31      842.87     29.85 o 
  -3   4   1     1064.98     1243.47     31.87 o 
  -2   4   1      188.79      233.55     15.22 o 
  -1   4   1      282.10      346.55     18.57 o 
   0   4   1     8235.44     8588.25    185.83 o 
   1   4   1      848.81     1055.06     30.93 o 
   2   4   1      104.62       52.21     14.62 o 
   3   4   1     1198.66     1028.12     31.72 o 
   4   4   1     2171.57     2059.30     55.13 o 
   5   4   1     1559.96     1551.82     47.47 o 
   6   4   1      671.68      549.24     31.76 o 
   7   4   1       82.17       92.83     16.93 o 
   8   4   1     3355.17     3154.48     75.19 o 
   9   4   1     2782.99     2593.89     65.60 o 
  10   4   1     1999.10     1969.71     56.15 o 
  11   4   1      413.08      423.46     26.22 o 
  12   4   1       87.90      121.44     18.94 o 
  13   4   1       17.08       28.92     18.81 o 
  14   4   1       48.17       66.41     21.10 o 
  15   4   1      724.69      785.28     43.76 o 
  16   4   1      164.32      172.34     38.70 o 
  17   4   1      281.28      223.72     43.63 o 
  18   4   1        3.13       -0.75     41.74 o 
  19   4   1        3.41       -4.31     46.11 o 
 -19   5   1        0.44       46.51     56.52 o 
 -18   5   1       16.81       28.92     42.21 o 
 -17   5   1        0.95       11.89     38.58 o 
 -16   5   1       41.87       81.15     36.46 o 
 -15   5   1      204.93      265.11     39.88 o 
 -14   5   1       49.35       67.08     28.87 o 
 -13   5   1       36.43       13.36     23.05 o 
 -12   5   1      364.77      359.67     30.42 o 
 -11   5   1      336.95      321.74     23.51 o 
 -10   5   1      428.52      455.10     26.18 o 
  -9   5   1      147.74      160.70     24.59 o 
  -8   5   1      676.12      662.61     28.67 o 
  -7   5   1      205.96      220.87     17.47 o 
  -6   5   1      112.56       81.28     13.95 o 
  -5   5   1      584.25      548.89     24.28 o 
  -4   5   1      188.34      226.49     17.25 o 
  -3   5   1      242.73      277.74     30.30 o 
  -2   5   1      257.79      300.66     17.97 o 
  -1   5   1       24.15       22.98     11.89 o 
   0   5   1     1170.73     1402.24     44.64 o 
   1   5   1    38390.09    43722.23    829.64 o 
   2   5   1     1476.92     1470.75     44.98 o 
   3   5   1       36.71       25.95     11.60 o 
   4   5   1        7.66       17.23     11.62 o 
   5   5   1        3.61       12.13     10.56 o 
   6   5   1      175.78      158.30     15.91 o 
   7   5   1      963.38      976.01     37.89 o 
   8   5   1       95.46      110.77     15.92 o 
   9   5   1        1.19      -11.57     20.92 o 
  10   5   1      373.66      348.29     25.21 o 
  11   5   1      213.29      199.30     22.81 o 
  12   5   1       46.00       46.12     18.69 o 
  13   5   1       49.32       31.32     24.10 o 
  14   5   1      109.72      123.68     24.70 o 
  15   5   1        0.26      -48.64     32.43 o 
  16   5   1       84.22      181.85     45.18 o 
  17   5   1      161.03      172.81     46.36 o 
  18   5   1       11.18       97.75     47.89 o 
 -18   6   1        0.43       -3.06     51.91 o 
 -17   6   1       24.07       93.15     50.40 o 
 -16   6   1      131.94      185.07     43.29 o 
 -15   6   1      145.96      155.91     38.87 o 
 -14   6   1      219.49      274.47     38.52 o 
 -13   6   1      349.82      356.81     39.66 o 
 -12   6   1      386.84      445.87     41.20 o 
 -11   6   1      349.93      312.40     36.51 o 
 -10   6   1       51.39       28.11     22.58 o 
  -9   6   1      887.33      924.60     37.03 o 
  -8   6   1     2795.61     2770.78     70.44 o 
  -7   6   1     5005.66     4858.89    109.27 o 
  -6   6   1     2731.54     2546.16     64.69 o 
  -5   6   1     1845.08     1845.39     47.39 o 
  -4   6   1      896.30      907.80     36.42 o 
  -3   6   1      176.85      175.49     16.24 o 
  -2   6   1      170.93      161.00     16.11 o 
  -1   6   1     3367.96     3075.00     79.01 o 
   0   6   1     1201.95     1208.72     39.24 o 
   1   6   1       14.43       13.48     11.47 o 
   2   6   1     2530.64     2557.25     67.53 o 
   3   6   1     5791.79     5422.78    126.59 o 
   4   6   1     2071.81     1933.07     53.78 o 
   5   6   1     5183.12     4952.67    110.92 o 
   6   6   1      141.51      140.08     17.41 o 
   7   6   1     1653.96     1659.18     50.57 o 
   8   6   1      839.72      789.44     35.09 o 
   9   6   1     5290.71     5123.69    117.64 o 
  10   6   1     1060.74     1065.04     43.45 o 
  11   6   1      273.81      306.86     28.41 o 
  12   6   1        6.18      -16.08     27.53 o 
  13   6   1      336.26      365.65     57.61 o 
  14   6   1      215.16      243.69     42.77 o 
  15   6   1      147.99      234.02     47.29 o 
  16   6   1      151.75      163.44     46.03 o 
  17   6   1       95.41      109.23     47.42 o 
 -17   7   1        6.28       15.64     53.40 o 
 -16   7   1       65.36      102.52     55.61 o 
 -15   7   1       69.39       14.05     53.26 o 
 -14   7   1        3.47       15.06     47.03 o 
 -13   7   1       24.16       57.38     33.10 o 
 -12   7   1       72.42       67.39     31.66 o 
 -11   7   1      196.85      214.99     35.30 o 
 -10   7   1        6.29      -16.10     23.93 o 
  -9   7   1     1286.38     1206.72     60.05 o 
  -8   7   1       19.05       22.25     22.19 o 
  -7   7   1      691.10      642.44     31.99 o 
  -6   7   1        6.29       27.95     15.00 o 
  -5   7   1       12.40       18.29     14.18 o 
  -4   7   1      572.47      580.28     32.02 o 
  -3   7   1      117.06      110.23     16.26 o 
  -2   7   1      101.35       83.86     15.21 o 
  -1   7   1      146.41      181.93     18.47 o 
   0   7   1     5347.89     5288.09    110.06 o 
   1   7   1      436.03      472.75     30.10 o 
   2   7   1     1412.87     1368.57     70.02 o 
   3   7   1      542.31      497.32     58.85 o 
   4   7   1       58.97       63.89     17.01 o 
   5   7   1      122.39      144.27     20.67 o 
   6   7   1      162.33      159.07     21.49 o 
   7   7   1      156.56      195.45     24.46 o 
   8   7   1      393.44      342.51     26.25 o 
   9   7   1      967.90      867.80     40.29 o 
  10   7   1       77.93      111.47     30.45 o 
  11   7   1      237.63      159.32     35.38 o 
  12   7   1      308.72      296.36     68.34 o 
  13   7   1       86.44      136.32     40.44 o 
  14   7   1       24.52       59.13     41.67 o 
  15   7   1      105.17      124.29     45.57 o 
  16   7   1       20.70       75.13     47.16 o 
  17   7   1       67.17       49.09     87.64 o 
 -16   8   1        1.41       -3.94     56.64 o 
 -15   8   1       32.95       14.80     57.62 o 
 -14   8   1      435.21      420.46     68.10 o 
 -13   8   1       64.42       76.73     50.73 o 
 -12   8   1        9.06       -4.39     41.55 o 
 -11   8   1      118.43      131.51     33.57 o 
 -10   8   1      469.44      461.80     85.60 o 
  -9   8   1      155.80      159.20     30.90 o 
  -8   8   1     2012.38     2043.70     82.33 o 
  -7   8   1        4.65      -26.18     22.81 o 
  -6   8   1      743.73      849.24     61.01 o 
  -5   8   1       28.46       55.22     33.10 o 
  -4   8   1     2324.77     2381.86     66.68 o 
  -3   8   1       97.33       88.65     20.57 o 
  -2   8   1     5260.01     5044.34    124.52 o 
  -1   8   1       37.86        0.82     15.49 o 
   0   8   1     2497.90     2403.01     61.75 o 
   1   8   1      162.64      145.15     19.85 o 
   2   8   1     4103.40     3673.87    146.14 o 
   3   8   1       18.43      -12.41     17.08 o 
   4   8   1     4396.95     4218.58    121.33 o 
   5   8   1       63.39       40.99     20.89 o 
   6   8   1     2256.54     2144.45     64.31 o 
   7   8   1       72.41      121.67     21.22 o 
   8   8   1     1021.89      975.07     57.76 o 
   9   8   1       47.39       24.65     36.21 o 
  10   8   1     1788.70     1898.46    117.48 o 
  11   8   1       52.84       39.53     33.71 o 
  12   8   1      326.02      297.39     45.75 o 
  13   8   1      177.93      216.62     45.59 o 
  14   8   1        0.51        9.47     41.14 o 
  15   8   1        5.70      -39.49     60.28 o 
 -15   9   1       18.85      -42.67     57.69 o 
 -14   9   1        7.14       10.90     55.08 o 
 -13   9   1        8.81       -2.98     52.50 o 
 -12   9   1      221.54      171.73     58.23 o 
 -11   9   1       71.70      152.23     62.42 o 
 -10   9   1      113.78      146.54     47.42 o 
  -9   9   1        4.66      -24.12     37.86 o 
  -8   9   1      567.58      735.29     53.48 o 
  -7   9   1       81.81      108.06     35.22 o 
  -6   9   1       37.53       72.58     28.77 o 
  -5   9   1        1.83      -35.08     23.39 o 
  -4   9   1        2.10       18.02     26.23 o 
  -3   9   1      236.13      114.51     53.34 o 
  -2   9   1       11.84       22.14     21.49 o 
  -1   9   1       84.81      142.88     22.56 o 
   0   9   1      436.94      423.39     32.54 o 
   1   9   1      264.49      371.05     34.31 o 
   2   9   1       17.67       11.86     22.09 o 
   3   9   1      261.57      209.17     32.73 o 
   4   9   1      138.29      130.79     23.28 o 
   5   9   1       46.15       46.82     23.54 o 
   6   9   1      113.54      128.26     31.24 o 
   7   9   1      357.65      375.34     47.75 o 
   8   9   1      102.50       67.89     33.08 o 
   9   9   1       73.91       47.06     35.44 o 
  10   9   1      422.25      422.97     61.85 o 
  11   9   1       98.83      113.02     45.66 o 
  12   9   1       25.80       -0.01     40.79 o 
  13   9   1       39.02        9.68     53.09 o 
  14   9   1      143.52      129.02     64.40 o 
 -13  10   1       99.71       80.71     61.67 o 
 -12  10   1       66.54       49.69     58.23 o 
 -11  10   1       37.89       64.34     51.53 o 
 -10  10   1       20.75       45.64     50.31 o 
  -9  10   1      346.40      397.00     63.90 o 
  -8  10   1        7.86       21.90     42.90 o 
  -7  10   1      453.75      467.17     65.95 o 
  -6  10   1       29.58        9.21     55.20 o 
  -5  10   1      392.08      402.34     45.01 o 
  -4  10   1      250.10      230.05     48.58 o 
  -3  10   1     2027.77     1892.85    125.15 o 
  -2  10   1      101.78       84.80     34.78 o 
  -1  10   1     3455.62     3321.63    166.26 o 
   0  10   1        5.22       26.53     27.77 o 
   1  10   1       10.28        2.01     24.63 o 
   2  10   1      803.59      759.14     44.50 o 
   3  10   1     1633.19     1471.72     79.20 o 
   4  10   1        4.93        2.88     28.62 o 
   5  10   1     1073.57     1050.96     78.77 o 
   6  10   1      199.54      293.49     43.81 o 
   7  10   1      140.80      104.19     44.45 o 
   8  10   1        0.06       65.05     35.97 o 
   9  10   1      800.23      858.71     67.87 o 
  10  10   1        8.58       35.27     53.43 o 
  11  10   1      243.24      240.01     64.48 o 
  12  10   1       37.34       43.02     75.94 o 
  13  10   1       48.75      -54.82     59.80 o 
 -11  11   1       48.08      109.27     68.36 o 
 -10  11   1       22.10       40.88     58.63 o 
  -9  11   1      161.73      144.74     60.95 o 
  -8  11   1        5.21      -17.54     48.68 o 
  -7  11   1        8.04       35.78     47.26 o 
  -6  11   1       15.46        6.50     44.99 o 
  -5  11   1       68.71      144.35     46.51 o 
  -4  11   1       61.78       61.91     41.37 o 
  -3  11   1       29.56      -31.91     51.03 o 
  -2  11   1        4.25      -36.23     45.87 o 
  -1  11   1       72.80       68.52     41.80 o 
   0  11   1       26.44        9.02     50.76 o 
   1  11   1       43.52      -44.32     48.66 o 
   2  11   1        2.24       57.62     68.38 o 
   3  11   1      280.16      245.87     50.29 o 
   4  11   1        8.53       15.37     38.84 o 
   5  11   1        1.97       20.01     37.69 o 
   6  11   1       23.22       58.28     40.42 o 
   7  11   1      166.12      121.13     55.19 o 
   8  11   1        9.04       88.91     54.78 o 
   9  11   1       55.16       69.40     55.90 o 
  10  11   1        6.16       20.95     62.11 o 
  11  11   1       76.00       33.10     63.00 o 
  -9  12   1       13.80        2.33     63.05 o 
  -8  12   1       62.91       28.34     63.77 o 
  -7  12   1      162.67      212.68     64.16 o 
  -6  12   1        7.10      -71.72     52.68 o 
  -5  12   1       62.40       16.36     66.62 o 
  -4  12   1      265.22      181.50     94.51 o 
  -3  12   1      108.65       14.94     67.84 o 
  -2  12   1     1012.57     1216.46    171.58 o 
  -1  12   1      397.77      502.29    127.05 o 
   0  12   1      173.90      200.49    106.16 o 
   1  12   1       42.15        9.71     92.02 o 
   2  12   1      145.35      112.28     96.45 o 
   4  12   1      841.14      665.64    164.83 o 
   5  12   1       76.19      -40.02     70.65 o 
   6  12   1      172.44      136.32     59.16 o 
   7  12   1       31.39       -7.50     57.67 o 
   8  12   1       10.47      -79.43     58.16 o 
  -4  13   1      125.80      284.49    130.00 o 
  -3  13   1       18.17       62.47    118.61 o 
  -2  13   1        0.12       27.22    100.46 o 
 -20   0   2      102.74      122.89     58.59 o 
 -18   0   2        6.71      -49.05     37.79 o 
 -16   0   2        2.18      -46.78     31.19 o 
 -14   0   2     2045.00     1944.01     94.34 o 
 -12   0   2     1560.23     1448.39     59.96 o 
 -10   0   2     1166.16     1336.28     81.24 o 
  -8   0   2      150.20      122.75     15.75 o 
  -6   0   2     6344.27     6119.79    186.05 o 
  -4   0   2   187220.59   206955.39   5881.20 o 
  -2   0   2     4850.36     5844.79    148.96 o 
   0   0   2    13918.96    14926.38   1494.73 o 
   2   0   2   161239.28   179019.64   4430.72 o 
   4   0   2      889.76      915.35     31.63 o 
   6   0   2      479.94      377.79     23.04 o 
   8   0   2    10143.13     9416.12    249.53 o 
  10   0   2     2453.03     2476.03     82.64 o 
  12   0   2       45.34       19.06     22.91 o 
  14   0   2      192.40      247.38     48.05 o 
  16   0   2      235.55      212.62     46.04 o 
  18   0   2      131.14      100.69     53.78 o 
 -20   1   2      124.99      221.45     53.77 o 
 -19   1   2       14.64       11.01     35.19 o 
 -18   1   2       16.23        2.77     29.33 o 
 -17   1   2       15.63       34.37     25.37 o 
 -16   1   2        3.16      -23.94     18.87 o 
 -15   1   2       65.62      146.24     21.92 o 
 -14   1   2      635.54      609.92     41.43 o 
 -13   1   2     1128.75     1032.30     37.41 o 
 -12   1   2      648.26      580.71     32.43 o 
 -11   1   2      707.41      720.57     29.91 o 
 -10   1   2      312.85      268.88     18.89 o 
  -9   1   2     1005.55      975.46     37.78 o 
  -8   1   2      269.42      267.63     15.34 o 
  -7   1   2     6326.94     6504.99    122.83 o 
  -6   1   2    10693.19    11504.38    209.08 o 
  -5   1   2     4729.41     5115.84     96.17 o 
  -4   1   2       70.14       85.17      6.99 o 
  -3   1   2      377.54      351.60     10.58 o 
  -2   1   2     1090.76     1259.16     33.70 o 
  -1   1   2     2592.17     3161.60     84.60 o 
   0   1   2      442.21      435.33     11.13 o 
   1   1   2     1216.51     1472.05     34.51 o 
   2   1   2    15165.10    18234.36    345.07 o 
   3   1   2       18.94       34.39      6.61 o 
   4   1   2     2065.62     2127.33     43.95 o 
   5   1   2      738.49      816.54     25.90 o 
   6   1   2      787.93      877.89     26.05 o 
   7   1   2     2015.04     1948.09     44.32 o 
   8   1   2      420.42      425.75     24.38 o 
   9   1   2     3897.64     3550.69     75.25 o 
  10   1   2     2354.86     2303.74     55.13 o 
  11   1   2      440.65      463.17     24.30 o 
  12   1   2      165.27      149.91     19.16 o 
  13   1   2       11.36       -4.95     21.35 o 
  14   1   2        4.77        8.07     18.68 o 
  15   1   2       69.02       72.44     22.12 o 
  16   1   2      622.94      667.39     44.86 o 
  17   1   2      165.64      188.41     34.25 o 
  18   1   2       29.11       30.05     33.48 o 
  19   1   2        4.66        0.28     38.99 o 
 -20   2   2        1.68      -24.80     47.61 o 
 -19   2   2        0.61      -19.26     39.90 o 
 -18   2   2       56.73       60.68     36.45 o 
 -17   2   2        1.11       17.14     24.64 o 
 -16   2   2       12.40       15.47     23.39 o 
 -15   2   2      596.51      589.38     43.03 o 
 -14   2   2        3.19        5.18     16.23 o 
 -13   2   2        4.91      -20.51     13.68 o 
 -12   2   2      607.88      609.28     27.28 o 
 -11   2   2     2171.09     1948.17     48.40 o 
 -10   2   2      238.80      216.19     15.49 o 
  -9   2   2       34.72       33.21      9.58 o 
  -8   2   2      838.17      836.51     25.50 o 
  -7   2   2      611.99      596.31     22.01 o 
  -6   2   2      858.35      864.13     23.63 o 
  -5   2   2    16574.94    17397.69    311.94 o 
  -4   2   2     1904.31     1980.83     40.57 o 
  -3   2   2      949.53     1033.20     26.48 o 
  -2   2   2    17236.93    19230.25    341.58 o 
  -1   2   2       95.02       82.32     10.06 o 
   0   2   2     3142.95     3994.42     75.38 o 
   1   2   2    29165.41    35468.65    626.13 o 
   2   2   2     2365.84     2586.90     74.77 o 
   3   2   2    26437.83    29395.98    556.67 o 
   4   2   2     3354.17     3815.79     74.42 o 
   5   2   2      332.73      326.26     14.18 o 
   6   2   2     1862.08     1754.32     40.22 o 
   7   2   2     1841.82     1827.28     42.72 o 
   8   2   2     2769.73     2658.75     61.99 o 
   9   2   2    10488.06     9734.74    184.33 o 
  10   2   2      702.64      636.31     59.63 o 
  11   2   2      226.08      188.13     32.73 o 
  12   2   2      201.34      181.79     23.54 o 
  13   2   2      302.90      306.99     25.14 o 
  14   2   2       26.22        5.75     18.06 o 
  15   2   2      445.15      458.09     34.53 o 
  16   2   2       17.68       -9.68     24.89 o 
  17   2   2        2.82       18.22     31.07 o 
  18   2   2       28.28       20.76     33.71 o 
  19   2   2       20.75       58.20     40.07 o 
 -20   3   2       20.75      -18.80     51.74 o 
 -19   3   2      145.93      170.45     44.83 o 
 -18   3   2        0.12       -8.42     33.85 o 
 -17   3   2        0.95       10.00     30.60 o 
 -16   3   2       36.81       74.41     32.34 o 
 -15   3   2       13.33       12.46     18.72 o 
 -14   3   2       24.35       17.48     18.19 o 
 -13   3   2      930.75      902.03     38.01 o 
 -12   3   2      693.44      634.18     30.97 o 
 -11   3   2        0.85       -1.69     12.14 o 
 -10   3   2     2181.27     2185.35     54.50 o 
  -9   3   2      237.60      209.98     14.95 o 
  -8   3   2      391.53      415.91     18.32 o 
  -7   3   2     1326.01     1025.96     28.12 o 
  -6   3   2       89.65       83.22      8.82 o 
  -5   3   2      703.07      753.05     21.46 o 
  -4   3   2      311.77      307.05     12.53 o 
  -3   3   2      182.13      222.24     11.27 o 
  -2   3   2      534.03      597.14     18.42 o 
  -1   3   2     1732.43     1877.02     40.55 o 
   0   3   2      402.39      522.07     18.69 o 
   1   3   2     2378.29     2712.66     55.43 o 
   2   3   2      303.35      299.93     14.73 o 
   3   3   2     4443.50     4667.09    105.02 o 
   4   3   2       11.77       -0.92      8.85 o 
   5   3   2        7.42       39.30      9.42 o 
   6   3   2     2434.29     2307.04     55.76 o 
   7   3   2      321.01      386.32     20.35 o 
   8   3   2     3344.47     3339.37     77.45 o 
   9   3   2     2740.52     2467.81     89.66 o 
  10   3   2      271.51      279.93     20.54 o 
  11   3   2       53.76       52.44     15.46 o 
  12   3   2        0.19        1.54     15.46 o 
  13   3   2       89.86       69.36     25.41 o 
  14   3   2       98.30       76.11     22.89 o 
  15   3   2      213.37      195.07     27.79 o 
  16   3   2        7.38      -21.75     26.01 o 
  17   3   2      196.81      188.80     33.37 o 
  18   3   2       20.27       60.17     36.60 o 
  19   3   2       13.47        8.53     62.26 o 
 -19   4   2       20.31       37.40     44.22 o 
 -18   4   2        1.87       10.67     39.01 o 
 -17   4   2       98.97      100.47     37.77 o 
 -16   4   2        9.27       16.28     28.30 o 
 -15   4   2      123.49      161.11     30.80 o 
 -14   4   2      518.34      571.49     42.97 o 
 -13   4   2       89.70      103.69     19.73 o 
 -12   4   2      295.79      318.89     23.16 o 
 -11   4   2     1929.89     1957.10     57.43 o 
 -10   4   2      125.12      123.26     15.70 o 
  -9   4   2     1029.76      975.95     30.80 o 
  -8   4   2       20.05       24.73     10.36 o 
  -7   4   2     1222.68     1156.25     31.97 o 
  -6   4   2     2206.07     1898.12     43.78 o 
  -5   4   2      689.37      611.38     20.63 o 
  -4   4   2     2157.64     1944.74     43.82 o 
  -3   4   2        3.12       -2.25      9.93 o 
  -2   4   2     2443.76     2620.75     55.86 o 
  -1   4   2      560.15      500.51     19.48 o 
   0   4   2     4599.85     4698.25     98.48 o 
   1   4   2     2228.46     2368.54     59.71 o 
   2   4   2    16419.49    18128.63    327.52 o 
   3   4   2     4475.95     4983.53    139.63 o 
   4   4   2     3522.18     3232.96     73.23 o 
   5   4   2        2.33        8.30      9.43 o 
   6   4   2      134.40      138.68     15.23 o 
   7   4   2     6121.51     6328.21    134.15 o 
   8   4   2     7166.87     6728.43    142.66 o 
   9   4   2     1611.84     1555.17     47.66 o 
  10   4   2     1725.74     1785.30     53.51 o 
  11   4   2      426.53      440.86     37.52 o 
  12   4   2        2.26      -11.57     15.13 o 
  13   4   2        5.53       11.93     18.37 o 
  14   4   2      158.98      155.23     24.93 o 
  15   4   2      371.53      376.28     37.56 o 
  16   4   2      137.29      120.17     31.80 o 
  17   4   2       31.07       16.84     41.21 o 
  18   4   2       27.10       80.39     49.82 o 
 -19   5   2        6.97      -38.84     50.05 o 
 -18   5   2        0.63      -16.19     48.52 o 
 -17   5   2       10.86      -10.01     36.52 o 
 -16   5   2       21.92       38.67     32.69 o 
 -15   5   2      407.94      484.04     55.47 o 
 -14   5   2      311.61      296.74     44.11 o 
 -13   5   2        0.53        4.94     24.00 o 
 -12   5   2      358.10      355.33     49.38 o 
 -11   5   2       19.03       35.13     19.37 o 
 -10   5   2        3.71        8.41     13.79 o 
  -9   5   2        4.99       -5.80     15.08 o 
  -8   5   2      593.96      622.31     35.83 o 
  -7   5   2       45.02       64.51     11.54 o 
  -6   5   2      956.82      837.06     27.94 o 
  -5   5   2     1482.80     1345.04     36.09 o 
  -4   5   2      193.88      178.35     17.82 o 
  -3   5   2     3374.64     3292.25     70.01 o 
  -2   5   2      569.29      552.17     22.58 o 
  -1   5   2     2847.00     2804.49     61.68 o 
   0   5   2     3461.73     3831.35     91.96 o 
   1   5   2      485.13      598.06     29.51 o 
   2   5   2      443.31      493.61     24.87 o 
   3   5   2      305.93      277.64     19.30 o 
   4   5   2      833.09      941.66     33.76 o 
   5   5   2       22.32       37.25     12.39 o 
   6   5   2       11.51       20.32     11.48 o 
   7   5   2     1813.78     1733.78     50.62 o 
   8   5   2      433.91      452.07     26.37 o 
   9   5   2       80.59       91.23     16.89 o 
  10   5   2     1583.86     1370.68     54.67 o 
  11   5   2       19.22       -4.31     18.47 o 
  12   5   2       56.29       61.25     20.40 o 
  13   5   2       21.17       36.92     21.74 o 
  14   5   2        0.94      -28.82     23.90 o 
  15   5   2       46.43       75.24     29.21 o 
  16   5   2      171.15      124.29     41.52 o 
  17   5   2        1.94       -0.95     41.55 o 
  18   5   2        6.26      -21.87     47.37 o 
 -18   6   2      156.77       70.60     58.81 o 
 -17   6   2        7.02        6.39     47.62 o 
 -16   6   2      183.56      120.58     49.55 o 
 -15   6   2       62.87       67.29     42.58 o 
 -14   6   2      261.33      287.71     37.34 o 
 -13   6   2        9.65        6.70     25.23 o 
 -12   6   2     1108.63     1054.21     57.55 o 
 -11   6   2       87.29       76.36     27.07 o 
 -10   6   2     1363.86     1423.48     62.47 o 
  -9   6   2      138.69      138.85     23.89 o 
  -8   6   2     1720.45     1692.10     50.02 o 
  -7   6   2      552.05      593.75     29.58 o 
  -6   6   2     1371.97     1226.79     39.52 o 
  -5   6   2     2416.65     2165.60     52.66 o 
  -4   6   2     1437.33     1367.66     39.17 o 
  -3   6   2      138.49      147.02     15.55 o 
  -2   6   2     2746.57     2703.87     62.20 o 
  -1   6   2     4243.15     4135.78     87.56 o 
   0   6   2      732.50      670.17     37.69 o 
   1   6   2     1148.14     1194.18     38.79 o 
   2   6   2     4009.01     3864.03     82.66 o 
   3   6   2     3972.49     3858.58     87.37 o 
   4   6   2      161.75      156.21     19.54 o 
   5   6   2        0.68       -5.95     12.78 o 
   6   6   2      191.56      180.70     19.18 o 
   7   6   2     1089.82     1114.67     41.72 o 
   8   6   2     6389.30     6023.10    143.21 o 
   9   6   2     1791.19     1672.71     60.64 o 
  10   6   2        8.32        2.91     17.29 o 
  11   6   2       47.04       64.47     20.49 o 
  12   6   2      266.88      250.57     27.97 o 
  13   6   2      245.38      252.77     48.46 o 
  14   6   2      478.99      469.68     50.45 o 
  15   6   2        8.83       35.82     41.85 o 
  16   6   2      208.15      139.10     48.59 o 
  17   6   2        4.28       -2.19     46.83 o 
 -17   7   2       13.04      -11.75     56.02 o 
 -16   7   2       54.09      125.85     55.08 o 
 -15   7   2       12.20       20.26     47.52 o 
 -14   7   2        2.84       49.71     47.65 o 
 -13   7   2      142.38      127.02     46.48 o 
 -12   7   2      161.69      155.79     33.63 o 
 -11   7   2       11.62       44.41     24.91 o 
 -10   7   2       85.94       15.50     22.88 o 
  -9   7   2       10.42      -12.91     23.06 o 
  -8   7   2      406.31      379.47     35.13 o 
  -7   7   2      695.25      648.79     42.19 o 
  -6   7   2       66.38      127.67     23.33 o 
  -5   7   2        0.96       22.93     14.67 o 
  -4   7   2     3960.20     3641.84     96.89 o 
  -3   7   2        3.71       -0.92     13.39 o 
  -2   7   2      342.02      339.72     25.35 o 
  -1   7   2     1686.38     1565.46     52.01 o 
   0   7   2     2073.64     1955.41     59.59 o 
   1   7   2      249.63      234.61     19.94 o 
   2   7   2      353.07      376.65     39.67 o 
   3   7   2     1103.16     1065.03     41.33 o 
   4   7   2      852.74      896.47     48.65 o 
   5   7   2      882.30      835.13     43.45 o 
   6   7   2      647.96      634.60     33.58 o 
   7   7   2      369.66      365.94     27.45 o 
   8   7   2      197.24      229.74     24.17 o 
   9   7   2      493.79      505.76     32.88 o 
  10   7   2      714.17      684.13     46.23 o 
  11   7   2      521.98      622.77     50.06 o 
  12   7   2       15.38        4.83     34.25 o 
  13   7   2        0.19      -43.15     37.56 o 
  14   7   2      309.03      244.80     48.00 o 
  15   7   2       93.94       78.03     45.39 o 
  16   7   2        0.16       42.39     46.10 o 
 -16   8   2        1.30       29.16     59.26 o 
 -15   8   2      303.40      254.60     66.24 o 
 -14   8   2        7.06       16.57     52.65 o 
 -13   8   2       20.27      -59.79     41.94 o 
 -12   8   2       49.84       29.01     38.76 o 
 -11   8   2      777.34      790.47     72.89 o 
 -10   8   2       49.92      114.54     42.85 o 
  -9   8   2     1091.45     1228.27     64.10 o 
  -8   8   2        5.63       48.29     25.65 o 
  -7   8   2       58.45       63.52     26.56 o 
  -6   8   2        5.03        1.73     21.57 o 
  -5   8   2     1984.23     2102.75    112.33 o 
  -4   8   2      162.22      141.22     26.78 o 
  -3   8   2     4069.36     3561.99     82.27 o 
  -2   8   2       48.88       50.03     17.96 o 
  -1   8   2      279.64      234.61     35.36 o 
   0   8   2     1006.99     1052.15     50.22 o 
   1   8   2     3162.84     2896.85     79.37 o 
   2   8   2      229.77      214.65     26.15 o 
   3   8   2      625.60      676.41     35.98 o 
   4   8   2      591.82      607.65     39.70 o 
   5   8   2      296.39      291.62     29.82 o 
   6   8   2      501.99      529.67     34.06 o 
   7   8   2     2199.26     2107.01     69.55 o 
   8   8   2       47.90       53.59     21.67 o 
   9   8   2      983.11     1027.19     61.86 o 
  10   8   2       29.61       45.39     33.14 o 
  11   8   2      129.11       98.03     36.31 o 
  12   8   2       11.00      -12.35     35.73 o 
  13   8   2      324.63      354.62     56.61 o 
  14   8   2        1.33       46.23     45.77 o 
  15   8   2      502.45      516.25     63.09 o 
 -15   9   2        2.53       90.74     63.18 o 
 -14   9   2        1.33      -36.22     67.23 o 
 -13   9   2       67.74       73.53     56.17 o 
 -12   9   2       22.07      102.96     63.25 o 
 -11   9   2       64.53       81.72     51.55 o 
 -10   9   2       10.60      -37.14     41.80 o 
  -9   9   2       81.99       56.54     80.36 o 
  -8   9   2        1.02      -50.34     33.56 o 
  -7   9   2       27.70        6.82     43.19 o 
  -6   9   2        2.16       10.31     26.06 o 
  -5   9   2      504.80      453.87     42.17 o 
  -4   9   2      178.89      185.69     31.43 o 
  -3   9   2      752.26      666.51     46.29 o 
  -2   9   2       68.53       49.39     30.58 o 
  -1   9   2      291.78      299.41     40.25 o 
   0   9   2       69.19       21.43     24.78 o 
   1   9   2        5.10       -3.64     21.55 o 
   2   9   2        9.82        5.52     22.27 o 
   3   9   2      730.07      759.06     62.90 o 
   4   9   2      199.61      203.66     28.36 o 
   5   9   2      282.83      184.90     44.97 o 
   6   9   2      322.14      314.31     31.28 o 
   7   9   2      453.92      471.73     46.75 o 
   8   9   2        5.79        0.24     29.98 o 
   9   9   2      266.86      357.09     43.98 o 
  10   9   2      222.67      162.81     40.12 o 
  11   9   2      141.62       77.03     41.85 o 
  12   9   2        0.38      -38.84     36.32 o 
  13   9   2       89.67      119.94     49.09 o 
  14   9   2       21.36      -13.35     58.47 o 
 -13  10   2        9.51      -15.92     62.76 o 
 -12  10   2      153.75      221.71     66.57 o 
 -11  10   2      108.79      153.79     62.88 o 
 -10  10   2      588.26      730.28     77.06 o 
  -9  10   2        2.22      -11.53     45.62 o 
  -8  10   2      380.57      526.52     62.72 o 
  -7  10   2      218.09      289.69     52.89 o 
  -6  10   2      156.75      151.85     44.34 o 
  -5  10   2      321.60      342.31     48.15 o 
  -4  10   2     1876.91     1617.84     86.59 o 
  -3  10   2       15.26       46.92     40.33 o 
  -2  10   2     1215.54     1272.23    103.97 o 
  -1  10   2        0.83      -30.93     30.23 o 
   0  10   2      161.38       81.59     31.87 o 
   1  10   2      281.44      320.06     45.53 o 
   2  10   2     1492.46     1572.53     74.65 o 
   3  10   2      224.38      284.31     39.59 o 
   4  10   2       47.48       25.06     36.89 o 
   5  10   2      218.41      197.36     37.29 o 
   6  10   2      101.18       34.61     34.46 o 
   7  10   2       19.44       17.41     35.46 o 
   8  10   2      738.89      874.94     85.05 o 
   9  10   2       69.33       43.03     39.53 o 
  10  10   2        2.87       29.00     42.07 o 
  11  10   2       49.11       -5.26     58.60 o 
  12  10   2       85.63      109.06     63.27 o 
 -12  11   2        0.72       66.44     61.24 o 
 -11  11   2       86.73      104.50     60.97 o 
 -10  11   2       18.89       32.49     55.87 o 
  -9  11   2        5.73       45.34     51.45 o 
  -8  11   2        2.80       44.50     52.87 o 
  -7  11   2        5.90        9.73     49.15 o 
  -6  11   2       10.39      -20.00     45.37 o 
  -5  11   2        8.32      -20.92     44.11 o 
  -4  11   2      572.88      625.34     80.24 o 
  -3  11   2       12.33       45.67     44.09 o 
  -2  11   2       62.67       81.43     50.27 o 
  -1  11   2       54.33      102.77     52.66 o 
   0  11   2      212.59      204.50     56.55 o 
   1  11   2       26.65        9.97     91.07 o 
   2  11   2       98.80       68.21     46.13 o 
   3  11   2       11.46       73.23     47.75 o 
   4  11   2      466.36      475.21     53.01 o 
   5  11   2      358.03      331.58     50.62 o 
   6  11   2      260.14      202.08     54.08 o 
   7  11   2       16.86       13.76     52.59 o 
   8  11   2       44.26       73.93     46.74 o 
   9  11   2        1.57      -50.66     59.45 o 
  10  11   2       71.77       89.83     65.71 o 
  -9  12   2      371.33      290.55     69.92 o 
  -8  12   2      125.61      238.76     66.93 o 
  -7  12   2        0.95      -43.20     55.75 o 
  -6  12   2       69.76       19.97     74.85 o 
  -5  12   2       65.98       77.21     73.77 o 
  -4  12   2       65.66       55.79     59.73 o 
  -3  12   2      809.71      798.11     88.79 o 
  -2  12   2        2.64      -39.93     55.55 o 
  -1  12   2       56.74        6.54    102.57 o 
   0  12   2        2.93     -116.92     79.56 o 
   1  12   2       89.99      134.01     89.69 o 
   2  12   2      222.50      354.56    111.43 o 
   3  12   2       97.97       67.32     89.06 o 
   4  12   2       12.26      -40.03     59.15 o 
   5  12   2        0.06      -78.44     68.04 o 
   6  12   2       13.10       91.09     82.90 o 
   7  12   2      212.77      328.38     98.34 o 
   8  12   2      136.09       74.18     70.74 o 
  -5  13   2        3.48       -3.25     76.78 o 
  -4  13   2        2.11      -48.12    117.97 o 
  -3  13   2       37.07      -60.15    115.02 o 
  -2  13   2      126.10      166.51    114.81 o 
  -1  13   2       94.97      131.06    112.91 o 
   0  13   2       68.26      -69.43    102.36 o 
   1  13   2        3.01      -78.51    110.80 o 
 -21   0   3        0.03     -107.21    108.90 o 
 -19   0   3      523.36      513.07     65.68 o 
 -17   0   3        4.99       15.57     34.49 o 
 -15   0   3       28.98       29.34     24.58 o 
 -13   0   3    10701.86     9705.07    265.65 o 
 -11   0   3     5493.67     5274.23    151.04 o 
  -9   0   3        1.87        7.48     13.26 o 
  -7   0   3       11.27       37.83     24.00 o 
  -5   0   3     8674.84     9343.94    275.99 o 
  -3   0   3      282.91      188.90     12.63 o 
  -1   0   3     3814.36     4698.74    121.02 o 
   1   0   3    26279.01    30462.47    871.14 o 
   3   0   3       40.70       73.85     10.52 o 
   5   0   3      180.37      244.11     31.87 o 
   7   0   3     4721.89     4468.79    125.93 o 
   9   0   3      107.25      109.77     23.36 o 
  11   0   3     5322.97     5097.53    150.15 o 
  13   0   3      209.59      191.60     36.87 o 
  15   0   3       21.03       17.78     34.09 o 
  17   0   3      874.07     1104.33     96.82 o 
  19   0   3       83.81      106.60     61.31 o 
 -20   1   3      118.39      201.41     50.91 o 
 -19   1   3       74.87       93.90     45.31 o 
 -18   1   3        2.54      -14.01     27.75 o 
 -17   1   3        0.29       46.20     25.41 o 
 -16   1   3      167.50      178.72     25.50 o 
 -15   1   3       46.49       40.44     18.93 o 
 -14   1   3      160.05      172.37     19.85 o 
 -13   1   3      124.25      129.62     19.89 o 
 -12   1   3      750.07      802.23     37.15 o 
 -11   1   3     1707.94     1703.64     46.98 o 
 -10   1   3        1.43        3.28     11.00 o 
  -9   1   3      426.05      476.97     20.81 o 
  -8   1   3     1180.53     1243.17     32.26 o 
  -7   1   3      324.15      363.28     16.07 o 
  -6   1   3       33.39       23.10      7.58 o 
  -5   1   3     7227.26     7733.41    142.11 o 
  -4   1   3     9048.81     9371.37    181.20 o 
  -3   1   3      883.01     1061.54     24.59 o 
  -2   1   3       11.07       10.64      3.69 o 
  -1   1   3      805.13      837.86     21.53 o 
   0   1   3    13732.63    15907.00    282.49 o 
   1   1   3     2355.21     2503.75     56.51 o 
   2   1   3      754.33      807.02     21.30 o 
   3   1   3      452.71      461.95     15.50 o 
   4   1   3     1951.53     1897.72     40.56 o 
   5   1   3       51.69       44.86      7.76 o 
   6   1   3      400.28      434.67     17.96 o 
   7   1   3       40.74       37.81      9.09 o 
   8   1   3     1811.01     1775.52     43.21 o 
   9   1   3     3874.97     3808.03     80.52 o 
  10   1   3      889.75      844.82     31.04 o 
  11   1   3        4.64       16.75     12.91 o 
  12   1   3      353.44      338.78     25.12 o 
  13   1   3      382.01      433.45     29.84 o 
  14   1   3        0.66        4.15     20.10 o 
  15   1   3      368.22      292.18     33.95 o 
  16   1   3       97.32       63.91     29.20 o 
  17   1   3       13.31       25.70     31.76 o 
  18   1   3       11.89       62.50     36.55 o 
  19   1   3       33.70       47.36     42.43 o 
 -20   2   3      174.73      132.62     52.50 o 
 -19   2   3       72.03       65.49     38.74 o 
 -18   2   3      287.27      255.88     42.54 o 
 -17   2   3        1.19        5.91     28.47 o 
 -16   2   3       60.15       79.83     22.34 o 
 -15   2   3      114.68      125.79     24.27 o 
 -14   2   3      700.28      690.48     35.61 o 
 -13   2   3      630.53      663.11     46.80 o 
 -12   2   3     6695.79     6363.19    127.89 o 
 -11   2   3      215.85      220.05     16.84 o 
 -10   2   3      620.32      662.09     25.63 o 
  -9   2   3       77.02       70.99     11.14 o 
  -8   2   3        2.36        4.54      8.24 o 
  -7   2   3      680.09      864.22     33.79 o 
  -6   2   3     7657.45     7251.51    135.52 o 
  -5   2   3      124.03      118.02      8.21 o 
  -4   2   3     8521.50     9215.78    167.72 o 
  -3   2   3    10243.31    11262.05    237.40 o 
  -2   2   3      572.82      540.05     20.54 o 
  -1   2   3      333.19      425.96     13.40 o 
   0   2   3    12790.00    15651.14    279.74 o 
   1   2   3     2375.35     2509.81     50.13 o 
   2   2   3     7833.67     8392.84    178.67 o 
   3   2   3      972.39     1028.16     27.27 o 
   4   2   3     1982.85     1965.26     42.80 o 
   5   2   3     6046.53     6463.60    122.61 o 
   6   2   3     4824.88     4869.59     95.79 o 
   7   2   3      688.67      716.32     24.66 o 
   8   2   3     1924.01     1883.38     45.40 o 
   9   2   3       78.09      109.70     19.96 o 
  10   2   3     1377.49     1249.11     44.63 o 
  11   2   3      723.84      724.53     43.56 o 
  12   2   3      611.09      663.15     34.57 o 
  13   2   3        9.05      -15.11     21.33 o 
  14   2   3      228.38      193.63     25.90 o 
  15   2   3       28.55       30.42     22.63 o 
  16   2   3      471.50      574.15     44.05 o 
  17   2   3       43.33       72.00     32.96 o 
  18   2   3      344.99      492.69     51.66 o 
  19   2   3        1.24       55.05     42.43 o 
 -20   3   3      183.00      203.53     61.36 o 
 -19   3   3       19.56       -1.10     40.37 o 
 -18   3   3        4.98       38.77     34.21 o 
 -17   3   3       46.61       26.90     33.09 o 
 -16   3   3       38.34       19.85     26.93 o 
 -15   3   3       30.33       72.32     24.84 o 
 -14   3   3      368.66      351.97     26.83 o 
 -13   3   3      323.55      331.03     30.60 o 
 -12   3   3      128.10       85.96     25.68 o 
 -11   3   3      801.26      855.55     30.55 o 
 -10   3   3      293.46      273.60     17.14 o 
  -9   3   3        0.29       -3.46      9.47 o 
  -8   3   3       55.18       72.48     10.41 o 
  -7   3   3        0.36        9.25      7.47 o 
  -6   3   3       17.96       11.86      6.75 o 
  -5   3   3     2753.02     2917.27     59.25 o 
  -4   3   3     6571.00     6952.84    129.82 o 
  -3   3   3      111.89      100.74     10.67 o 
  -2   3   3       14.94       14.23      6.99 o 
  -1   3   3      554.12      663.16     28.95 o 
   0   3   3     1065.73     1180.25     29.02 o 
   1   3   3      309.15      340.26     14.46 o 
   2   3   3     3849.28     4347.96     84.69 o 
   3   3   3     1071.66     1111.81     48.56 o 
   4   3   3      109.18      138.82     17.36 o 
   5   3   3      348.14      314.20     21.02 o 
   6   3   3       37.85       41.14     15.25 o 
   7   3   3     3911.19     3836.41     86.39 o 
   8   3   3      796.43      726.06     35.24 o 
   9   3   3      498.90      492.85     26.63 o 
  10   3   3       69.71       46.99     16.45 o 
  11   3   3      687.17      716.56     34.77 o 
  12   3   3      190.90      235.14     23.58 o 
  13   3   3      309.00      278.67     33.88 o 
  14   3   3       84.70       82.25     23.88 o 
  15   3   3        0.11       58.86     26.10 o 
  16   3   3      265.00      289.86     39.11 o 
  17   3   3        2.04       19.83     31.59 o 
  18   3   3       57.98       51.99     39.04 o 
 -20   4   3       42.63       -1.58     54.57 o 
 -19   4   3      309.93      389.13     76.36 o 
 -18   4   3      148.24      210.02     51.19 o 
 -17   4   3       96.52      100.92     36.81 o 
 -16   4   3       14.27       16.02     30.24 o 
 -15   4   3        0.01       -5.74     25.54 o 
 -14   4   3       42.47       50.29     25.46 o 
 -13   4   3     2352.55     2158.85     85.87 o 
 -12   4   3     1703.19     1597.05     63.66 o 
 -11   4   3     2090.10     2084.16     61.38 o 
 -10   4   3       82.30      107.85     14.44 o 
  -9   4   3       84.31      119.74     13.14 o 
  -8   4   3        8.87        9.17      9.04 o 
  -7   4   3     1668.72     1492.14     39.19 o 
  -6   4   3     1738.54     1569.71     37.59 o 
  -5   4   3     1513.26     1372.42     33.86 o 
  -4   4   3      513.77      498.80     17.91 o 
  -3   4   3        6.00       19.82      8.14 o 
  -2   4   3      208.07      267.39     14.60 o 
  -1   4   3      256.84      374.49     16.97 o 
   0   4   3      528.07      577.35     21.21 o 
   1   4   3     2609.76     2747.55     58.55 o 
   2   4   3     2457.96     2441.74     53.28 o 
   3   4   3      120.90      156.66     20.68 o 
   4   4   3     3749.83     3873.22     92.57 o 
   5   4   3     2772.30     2755.19     65.70 o 
   6   4   3     6515.94     6574.19    138.02 o 
   7   4   3     3852.63     3794.68     87.35 o 
   8   4   3     1089.47      980.65     37.13 o 
   9   4   3       38.36       68.45     15.96 o 
  10   4   3     1158.38     1214.08     44.63 o 
  11   4   3     1396.89     1370.86     48.81 o 
  12   4   3      219.59      277.20     32.41 o 
  13   4   3       73.06       76.76     22.65 o 
  14   4   3      181.77      191.34     27.88 o 
  15   4   3       23.23       48.22     26.90 o 
  16   4   3        4.80       38.60     28.16 o 
  17   4   3      320.91      373.48     43.01 o 
  18   4   3      100.28      136.43     46.17 o 
 -19   5   3       57.62      -14.95     55.53 o 
 -18   5   3       56.08      -41.50     49.67 o 
 -17   5   3        0.41      -18.57     40.13 o 
 -16   5   3       58.83       28.92     40.85 o 
 -15   5   3        1.78      -19.20     45.25 o 
 -14   5   3      221.88      195.67     33.54 o 
 -13   5   3      528.88      527.42     54.45 o 
 -12   5   3        2.70       17.13     21.84 o 
 -11   5   3      623.89      555.67     38.40 o 
 -10   5   3      425.32      419.10     32.39 o 
  -9   5   3      907.21      927.83     33.42 o 
  -8   5   3      899.55      881.72     28.92 o 
  -7   5   3       12.58       39.30     10.91 o 
  -6   5   3      677.49      666.27     26.34 o 
  -5   5   3      569.76      503.45     24.88 o 
  -4   5   3        8.70       14.13     12.17 o 
  -3   5   3     7731.88     7610.36    145.61 o 
  -2   5   3       99.57       93.60     13.96 o 
  -1   5   3      202.54      197.59     15.30 o 
   0   5   3     3823.53     4169.15     91.36 o 
   1   5   3      401.87      506.52     21.80 o 
   2   5   3      251.97      265.62     17.61 o 
   3   5   3     6602.32     6847.38    132.87 o 
   4   5   3      170.49      132.35     19.41 o 
   5   5   3      834.83      662.33     35.10 o 
   6   5   3      153.27      139.93     16.36 o 
   7   5   3      694.52      702.72     32.13 o 
   8   5   3      173.52      220.46     25.57 o 
   9   5   3     1200.24     1097.60     42.47 o 
  10   5   3       16.93       10.24     16.23 o 
  11   5   3       10.06        8.09     18.16 o 
  12   5   3      471.90      529.37     33.89 o 
  13   5   3       82.42       58.85     23.26 o 
  14   5   3        1.39       -2.58     26.83 o 
  15   5   3       55.10       79.53     30.75 o 
  16   5   3       31.08       74.45     42.46 o 
  17   5   3        0.25        5.47     44.48 o 
 -18   6   3       37.97       24.75     54.12 o 
 -17   6   3       55.81       43.50     50.43 o 
 -16   6   3        0.14       28.42     43.93 o 
 -15   6   3       81.99       45.57     51.29 o 
 -14   6   3      266.58      242.36     62.39 o 
 -13   6   3      500.67      571.89     56.13 o 
 -12   6   3      861.42      950.79     57.64 o 
 -11   6   3      542.15      570.67     41.42 o 
 -10   6   3      631.46      634.63     41.59 o 
  -9   6   3       30.11       16.71     23.13 o 
  -8   6   3        1.46       13.51     17.73 o 
  -7   6   3       99.82      163.28     23.12 o 
  -6   6   3     1665.69     1527.56     41.77 o 
  -5   6   3     3410.25     3084.11     68.50 o 
  -4   6   3      991.49      940.92     31.28 o 
  -3   6   3     1975.75     1730.92     45.21 o 
  -2   6   3     1769.46     1767.55     46.19 o 
  -1   6   3      236.78      233.95     19.03 o 
   0   6   3      722.98      736.24     28.74 o 
   1   6   3     5442.88     5169.08    122.60 o 
   2   6   3      787.42      901.87     31.45 o 
   3   6   3       21.34       49.84     14.91 o 
   4   6   3      377.18      433.34     67.94 o 
   5   6   3     8484.99     8217.04    171.83 o 
   6   6   3     2445.52     2243.84     61.46 o 
   7   6   3     4706.70     4672.53    108.52 o 
   8   6   3       84.47       85.54     18.31 o 
   9   6   3      438.71      386.94     28.27 o 
  10   6   3      357.85      353.00     28.41 o 
  11   6   3      924.61      930.44     43.71 o 
  12   6   3      166.10      153.96     34.96 o 
  13   6   3      325.27      303.77     33.07 o 
  14   6   3        2.93      -12.19     33.68 o 
  15   6   3      159.44      166.60     42.89 o 
  16   6   3      115.34       82.85     48.38 o 
  17   6   3      113.65      141.53     54.94 o 
 -17   7   3       49.98        7.21     55.10 o 
 -16   7   3        6.86      -19.99     46.84 o 
 -15   7   3       52.87       68.87     66.35 o 
 -14   7   3       57.11       96.83     42.72 o 
 -13   7   3      253.21      252.15     56.31 o 
 -12   7   3       86.21       95.75     40.61 o 
 -11   7   3       41.45       69.68     34.02 o 
 -10   7   3       15.12       10.22     30.69 o 
  -9   7   3        5.79       15.44     21.89 o 
  -8   7   3      272.08      324.32     58.80 o 
  -7   7   3      932.37     1089.45     53.46 o 
  -6   7   3        1.96        5.53     18.35 o 
  -5   7   3      861.77      799.39     56.27 o 
  -4   7   3      767.69      693.14     29.55 o 
  -3   7   3       93.82       78.49     15.97 o 
  -2   7   3      669.67      667.42     29.60 o 
  -1   7   3     1099.70     1149.45     46.66 o 
   0   7   3        3.51       15.90     13.58 o 
   1   7   3      171.70      116.83     30.97 o 
   2   7   3      479.95      436.40     38.46 o 
   3   7   3       35.42       44.93     16.52 o 
   4   7   3       62.56       60.49     20.77 o 
   5   7   3     1372.51     1369.25     62.40 o 
   6   7   3      238.90      240.31     23.82 o 
   7   7   3       38.93       52.45     18.58 o 
   8   7   3      897.96      817.61     40.46 o 
   9   7   3      413.16      416.00     37.11 o 
  10   7   3       76.72      119.78     26.73 o 
  11   7   3      179.92      244.05     28.62 o 
  12   7   3      137.89      154.94     39.81 o 
  13   7   3        0.41      -34.54     37.96 o 
  14   7   3      161.14      188.92     46.30 o 
  15   7   3       19.42      -34.37     45.23 o 
  16   7   3       29.00       66.42     50.20 o 
 -16   8   3       35.76       21.06     58.90 o 
 -15   8   3       35.01        6.52     53.74 o 
 -14   8   3       10.27      -44.22     45.27 o 
 -13   8   3       35.45      128.48     55.87 o 
 -12   8   3      516.43      646.38     66.12 o 
 -11   8   3       69.32       65.98     40.91 o 
 -10   8   3       61.69       83.69     38.70 o 
  -9   8   3        5.64        6.36     33.15 o 
  -8   8   3       93.78      118.61     36.57 o 
  -7   8   3      159.70      160.89     37.10 o 
  -6   8   3     2498.17     2802.43     93.73 o 
  -5   8   3        1.28       11.33     22.52 o 
  -4   8   3      591.65      578.70     41.50 o 
  -3   8   3      248.13      247.61     53.42 o 
  -2   8   3     2396.67     2282.13     68.25 o 
  -1   8   3       12.55       -5.16     15.46 o 
   0   8   3     3104.01     2964.96     83.42 o 
   1   8   3       24.36       10.71     18.82 o 
   2   8   3      410.15      477.97     31.79 o 
   3   8   3      807.67      864.21     41.43 o 
   4   8   3     2826.86     2803.19     76.59 o 
   5   8   3       75.49       79.14     25.39 o 
   6   8   3     2582.12     2403.30     71.64 o 
   7   8   3        6.43       -4.61     20.14 o 
   8   8   3     1299.22     1133.70     51.74 o 
   9   8   3      240.13      289.57     30.32 o 
  10   8   3      452.12      516.26     73.11 o 
  11   8   3       11.55       44.29     38.41 o 
  12   8   3      513.76      620.66     59.80 o 
  13   8   3        5.29      -50.00     39.89 o 
  14   8   3      171.34      187.43     51.23 o 
  15   8   3       48.38       31.45     49.23 o 
 -15   9   3       99.52      247.77     70.62 o 
 -14   9   3       91.87      104.33     78.80 o 
 -13   9   3        7.40       21.17     53.32 o 
 -12   9   3        0.54        9.01     52.50 o 
 -11   9   3       12.01       12.71     47.42 o 
 -10   9   3       56.77       67.84     46.04 o 
  -9   9   3       12.25      -19.47     37.33 o 
  -8   9   3        1.86      -19.39     35.70 o 
  -7   9   3        2.80      -21.45     43.86 o 
  -6   9   3        9.45       78.54     34.67 o 
  -5   9   3      103.39       94.47     32.80 o 
  -4   9   3      446.26      469.75     50.01 o 
  -3   9   3       50.26       49.50     25.81 o 
  -2   9   3        1.44       15.08     21.88 o 
  -1   9   3       72.66       20.93     24.83 o 
   0   9   3      219.20      172.96     51.38 o 
   1   9   3       98.33       96.65     26.51 o 
   2   9   3      236.40      236.91     43.22 o 
   3   9   3      399.82      483.50     34.97 o 
   4   9   3       63.01       42.66     23.27 o 
   5   9   3      235.99      259.74     32.58 o 
   6   9   3       38.40       -5.15     22.36 o 
   7   9   3      119.97      111.22     28.74 o 
   8   9   3      289.66      371.75     49.92 o 
   9   9   3      223.80      218.89     41.32 o 
  10   9   3      107.83       86.08     39.57 o 
  11   9   3       11.61        4.14     38.98 o 
  12   9   3      309.40      338.56     52.83 o 
  13   9   3      106.73       82.63     49.68 o 
 -14  10   3       13.03        6.53     63.84 o 
 -13  10   3      243.57      260.26     71.00 o 
 -12  10   3       19.76       43.47     59.05 o 
 -11  10   3      216.06      238.83     60.73 o 
 -10  10   3       76.62       76.97     69.36 o 
  -9  10   3       43.01       58.56     46.85 o 
  -8  10   3        1.89       10.91     43.31 o 
  -7  10   3      312.17      344.21     54.08 o 
  -6  10   3       69.24      157.01     43.91 o 
  -5  10   3     1040.90      966.13     97.86 o 
  -4  10   3      545.44      435.44     51.34 o 
  -3  10   3      132.08      137.82     42.94 o 
  -2  10   3      681.40      748.28    122.05 o 
  -1  10   3     1266.07      643.47    502.51 o 
   0  10   3       97.46      122.50     34.27 o 
   1  10   3     1136.55     1273.74     67.63 o 
   2  10   3      193.71      142.92     35.30 o 
   3  10   3        3.94      -20.48     26.41 o 
   4  10   3      686.17      700.18     44.59 o 
   5  10   3      971.03     1062.33     74.81 o 
   6  10   3       19.90       31.28     37.82 o 
   7  10   3      630.81      616.89     57.21 o 
   8  10   3      421.79      429.17     53.22 o 
   9  10   3       20.24       70.29     40.29 o 
  10  10   3        8.46       31.45     41.45 o 
  11  10   3      388.66      451.69     62.06 o 
  12  10   3        1.66        2.30     46.24 o 
 -12  11   3       20.26       51.18     60.64 o 
 -11  11   3      278.41      357.95     72.08 o 
 -10  11   3       23.05        0.65     57.41 o 
  -9  11   3      136.77      164.00     57.71 o 
  -8  11   3       26.96      -24.99     70.00 o 
  -7  11   3      217.82      203.45     64.67 o 
  -6  11   3        0.49       -1.50     45.87 o 
  -5  11   3       37.30       43.94     42.69 o 
  -4  11   3       65.10       45.14     55.64 o 
  -3  11   3        7.93      -19.35     48.80 o 
  -2  11   3       42.68       32.55     43.73 o 
  -1  11   3        1.95       11.52     51.32 o 
   0  11   3       37.80       88.19     53.91 o 
   1  11   3       95.48       83.79     56.71 o 
   2  11   3       29.22      -11.35     39.64 o 
   3  11   3       55.99       83.53     67.73 o 
   4  11   3       52.96       -3.34     62.04 o 
   5  11   3       83.52       13.39     43.93 o 
   6  11   3       12.46        3.54     41.19 o 
   7  11   3        9.81       30.54     42.38 o 
   8  11   3        0.88       13.71     43.73 o 
   9  11   3       63.18       72.01     52.46 o 
  10  11   3       16.77       24.69     65.16 o 
  -9  12   3        0.87        8.26     62.58 o 
  -8  12   3      115.44      115.86     63.00 o 
  -7  12   3       47.37       77.26     55.75 o 
  -6  12   3       25.69       55.10     71.92 o 
  -5  12   3      198.69      325.60     81.82 o 
  -4  12   3       20.11       27.15     63.64 o 
  -3  12   3      215.67      174.36     90.74 o 
  -2  12   3      261.12      367.28    111.99 o 
  -1  12   3       80.31       69.48     60.10 o 
   0  12   3      594.18      813.58    158.49 o 
   1  12   3      315.31      618.57    139.92 o 
   2  12   3       59.79      -34.82     90.96 o 
   3  12   3      124.01      114.73     65.87 o 
   4  12   3      138.81      209.49     73.23 o 
   5  12   3       49.65      -17.51     79.46 o 
   6  12   3      719.14      986.28    111.26 o 
   7  12   3      128.82      158.07    115.65 o 
  -4  13   3        2.87       -5.14     72.73 o 
  -3  13   3        1.06       55.29    129.37 o 
  -2  13   3       41.47      171.16    131.48 o 
  -1  13   3        1.05       95.39    121.56 o 
   0  13   3       16.21       70.91    107.00 o 
   1  13   3        4.64       52.13    100.04 o 
   2  13   3       18.20     -113.75    100.88 o 
   3  13   3       78.03      199.86    123.67 o 
 -20   0   4      492.20      681.89    145.62 o 
 -18   0   4      328.68      285.47     58.22 o 
 -16   0   4      114.87      127.23     31.08 o 
 -14   0   4     1162.02     1147.47     57.48 o 
 -12   0   4     4006.84     3957.37    121.00 o 
 -10   0   4      795.19      768.75    104.97 o 
  -8   0   4      791.23     1057.80     54.46 o 
  -6   0   4     1538.27     1444.17     47.08 o 
  -4   0   4     6043.55     6789.71    176.48 o 
  -2   0   4    74196.08    82790.73   2053.26 o 
   0   0   4      478.69      440.06     56.35 o 
   2   0   4       17.11       11.31      7.57 o 
   4   0   4    15239.80    14982.49    382.35 o 
   6   0   4       30.53       57.65     16.23 o 
   8   0   4     2011.60     1901.11     65.29 o 
  10   0   4     6479.63     6273.74    178.46 o 
  12   0   4     1101.54     1029.29     55.77 o 
  14   0   4       44.12        7.10     32.53 o 
  16   0   4      610.49      519.56     61.75 o 
  18   0   4       47.68       40.44     57.63 o 
 -21   1   4        1.80      -17.35     78.25 o 
 -20   1   4        0.86       22.85     44.58 o 
 -19   1   4       48.93       23.21     38.07 o 
 -18   1   4      272.39      246.80     39.75 o 
 -17   1   4       14.07        0.34     22.01 o 
 -16   1   4       16.30        6.89     21.01 o 
 -15   1   4        8.38        1.27     17.67 o 
 -14   1   4        3.15        0.47     15.65 o 
 -13   1   4       40.70       15.24     14.65 o 
 -12   1   4     2459.93     2301.02     56.02 o 
 -11   1   4     2880.69     2705.98     61.96 o 
 -10   1   4      718.23      725.29     26.86 o 
  -9   1   4       32.35       57.38     10.65 o 
  -8   1   4      958.38      940.43     27.47 o 
  -7   1   4     1562.33     1443.27     34.59 o 
  -6   1   4      107.54       90.83      9.31 o 
  -5   1   4     2838.65     3175.43     66.84 o 
  -4   1   4     5119.57     5662.96    112.26 o 
  -3   1   4     1937.26     2104.29     42.43 o 
  -2   1   4    26723.69    29322.75    551.85 o 
  -1   1   4     9303.13    10366.50    198.02 o 
   0   1   4     9107.22     9960.73    190.90 o 
   1   1   4     2962.19     3591.02     80.06 o 
   2   1   4     1991.12     2177.57     47.81 o 
   3   1   4       16.38       16.63      6.30 o 
   4   1   4      529.54      561.81     25.62 o 
   5   1   4       52.34       60.39      8.98 o 
   6   1   4      514.39      662.59     22.96 o 
   7   1   4      560.08      600.47     23.05 o 
   8   1   4       24.79       43.89     11.04 o 
   9   1   4        2.33      -10.69     10.44 o 
  10   1   4      287.75      286.89     30.91 o 
  11   1   4      605.20      579.86     30.27 o 
  12   1   4      923.45      944.20     40.51 o 
  13   1   4       21.96       13.06     19.52 o 
  14   1   4        1.96        7.61     21.13 o 
  15   1   4        0.77      -32.29     21.52 o 
  16   1   4       64.90       82.68     30.65 o 
  17   1   4      214.01      266.19     39.61 o 
  18   1   4      283.99      223.33     47.62 o 
 -20   2   4       32.88       32.18     49.12 o 
 -19   2   4      586.25      564.65     76.75 o 
 -18   2   4       18.63       44.25     32.83 o 
 -17   2   4        0.98       27.63     30.94 o 
 -16   2   4      113.04      170.17     29.34 o 
 -15   2   4      539.58      642.08     35.14 o 
 -14   2   4      226.61      247.39     21.16 o 
 -13   2   4     3508.26     3129.13     72.64 o 
 -12   2   4       65.91       83.67     15.12 o 
 -11   2   4       72.92       80.37     13.70 o 
 -10   2   4      645.13      646.23     25.37 o 
  -9   2   4      957.37      810.13     30.18 o 
  -8   2   4      320.66      314.88     23.49 o 
  -7   2   4     1572.10     1731.34     39.61 o 
  -6   2   4     4724.03     4728.41     91.27 o 
  -5   2   4        2.60        6.75      5.44 o 
  -4   2   4    11129.88    12148.39    256.89 o 
  -3   2   4    15081.84    17012.45    434.52 o 
  -2   2   4      331.50      331.56     12.51 o 
  -1   2   4    10999.35    11305.58    204.09 o 
   0   2   4      600.59      541.49     16.31 o 
   1   2   4       14.11       29.09      7.19 o 
   2   2   4      150.45       97.53     13.66 o 
   3   2   4     4286.11     3995.43     83.58 o 
   4   2   4      632.53      679.74     21.89 o 
   5   2   4     8780.53     9405.95    174.82 o 
   6   2   4     2305.91     2437.28     53.82 o 
   7   2   4      153.86      141.75     13.62 o 
   8   2   4      979.48      902.99     30.40 o 
   9   2   4     4566.72     4203.30     95.23 o 
  10   2   4      654.41      599.51     29.81 o 
  11   2   4     2417.27     2273.45     64.91 o 
  12   2   4      304.37      325.52     26.80 o 
  13   2   4       34.98       57.93     21.36 o 
  14   2   4       20.79       33.37     23.23 o 
  15   2   4      357.77      365.75     35.30 o 
  16   2   4       85.62      117.77     31.71 o 
  17   2   4      378.79      378.03     41.40 o 
  18   2   4       31.21       46.27     40.05 o 
 -20   3   4       16.08       -6.76     51.82 o 
 -19   3   4       66.45       78.05     45.09 o 
 -18   3   4        0.26       55.52     36.63 o 
 -17   3   4      118.83      136.33     34.88 o 
 -16   3   4       13.12       41.68     33.23 o 
 -15   3   4        7.08        8.59     23.09 o 
 -14   3   4       16.26       22.88     21.55 o 
 -13   3   4      549.14      464.63     28.47 o 
 -12   3   4      292.02      300.14     20.92 o 
 -11   3   4     3004.10     2640.41     61.39 o 
 -10   3   4      218.49      202.58     17.20 o 
  -9   3   4       19.66       27.25      9.97 o 
  -8   3   4      414.07      363.33     16.72 o 
  -7   3   4       80.60       80.85     10.39 o 
  -6   3   4     2149.95     1954.68     43.00 o 
  -5   3   4     5813.58     5839.40    110.84 o 
  -4   3   4      958.57      849.31     29.19 o 
  -3   3   4     1232.11     1325.13     37.92 o 
  -2   3   4      419.83      442.79     16.35 o 
  -1   3   4      384.60      329.22     13.88 o 
   0   3   4     4048.46     4113.20     80.54 o 
   1   3   4      249.89      259.91     13.15 o 
   2   3   4      131.57      130.32     10.43 o 
   3   3   4      247.60      248.44     14.92 o 
   4   3   4     1034.40     1074.97     34.94 o 
   5   3   4     4750.96     5202.46    110.50 o 
   6   3   4      252.70      251.47     17.36 o 
   7   3   4        5.25        6.06     10.26 o 
   8   3   4      112.49       98.35     16.06 o 
   9   3   4        9.68       19.67     12.49 o 
  10   3   4       29.00       32.81     17.60 o 
  11   3   4     1463.34     1480.37     50.55 o 
  12   3   4       15.89       19.58     17.73 o 
  13   3   4       89.48       85.17     25.53 o 
  14   3   4        4.21       12.87     22.31 o 
  15   3   4        0.40        5.66     24.56 o 
  16   3   4       42.79       22.07     36.52 o 
  17   3   4      209.36      189.23     41.27 o 
  18   3   4       40.43       54.23     42.16 o 
 -20   4   4      293.77      344.61     69.89 o 
 -19   4   4       88.53       50.63     54.00 o 
 -18   4   4      132.01      117.84     45.47 o 
 -17   4   4      188.62      149.61     42.27 o 
 -16   4   4        3.42       49.49     30.42 o 
 -15   4   4      338.52      340.23     38.24 o 
 -14   4   4      432.11      402.10     55.09 o 
 -13   4   4     1185.74     1140.52     55.73 o 
 -12   4   4      614.27      556.88     49.78 o 
 -11   4   4       64.60       84.49     20.15 o 
 -10   4   4      682.58      696.27     35.02 o 
  -9   4   4     1113.42     1017.31     31.27 o 
  -8   4   4       16.96       -2.10      9.06 o 
  -7   4   4     1003.77      946.19     27.13 o 
  -6   4   4      568.39      535.69     18.39 o 
  -5   4   4      165.93      172.72     10.52 o 
  -4   4   4     1559.28     1499.44     35.53 o 
  -3   4   4     2877.11     2652.43     56.19 o 
  -2   4   4     3532.56     3206.32     66.34 o 
  -1   4   4     1776.14     1803.62     44.39 o 
   0   4   4      895.77      957.28     27.79 o 
   1   4   4     4670.93     4611.99     91.71 o 
   2   4   4     6285.65     6582.39    126.51 o 
   3   4   4     7978.51     7858.16    160.51 o 
   4   4   4    22383.83    23024.88    477.90 o 
   5   4   4     2745.52     2628.51     64.07 o 
   6   4   4     3168.43     3264.02     77.25 o 
   7   4   4        3.18        5.90     12.08 o 
   8   4   4      104.83      125.76     16.39 o 
   9   4   4      880.16      947.09     39.00 o 
  10   4   4     1721.52     1703.35     66.56 o 
  11   4   4      345.81      411.32     29.07 o 
  12   4   4      525.21      543.36     50.33 o 
  13   4   4       82.10       79.78     24.77 o 
  14   4   4       68.19       96.78     28.45 o 
  15   4   4       83.29      123.11     30.00 o 
  16   4   4      336.88      347.23     39.34 o 
  17   4   4      202.08      285.71     42.38 o 
 -19   5   4        0.57       47.50     58.71 o 
 -18   5   4      195.19      190.30     53.19 o 
 -17   5   4        6.42      -16.64     41.48 o 
 -16   5   4        2.08       -1.90     37.59 o 
 -15   5   4      126.46      129.78     38.95 o 
 -14   5   4       15.82        9.96     29.34 o 
 -13   5   4      298.28      311.22     36.97 o 
 -12   5   4     1784.80     1702.73     69.22 o 
 -11   5   4       33.15       42.57     26.66 o 
 -10   5   4      149.34      180.13     24.28 o 
  -9   5   4       70.99       73.21     18.26 o 
  -8   5   4      139.73      139.94     18.78 o 
  -7   5   4      746.54      718.04     27.76 o 
  -6   5   4      263.10      238.70     14.57 o 
  -5   5   4      204.43      248.90     23.10 o 
  -4   5   4     2645.66     2585.98     57.06 o 
  -3   5   4      710.49      602.46     22.72 o 
  -2   5   4      745.42      688.09     27.28 o 
  -1   5   4     1529.78     1424.43     40.68 o 
   0   5   4       39.91       20.01     11.97 o 
   1   5   4     1158.39     1119.34     33.32 o 
   2   5   4      597.78      614.19     24.01 o 
   3   5   4      487.04      568.31     22.63 o 
   4   5   4     2440.85     2398.97     73.19 o 
   5   5   4     1379.24     1241.90     44.01 o 
   6   5   4      393.05      463.38     31.21 o 
   7   5   4       46.12       56.03     14.87 o 
   8   5   4        2.31       -9.19     16.13 o 
   9   5   4      446.97      469.23     28.98 o 
  10   5   4       76.04       87.19     19.60 o 
  11   5   4       26.20        4.60     18.98 o 
  12   5   4      477.82      545.86     41.56 o 
  13   5   4        2.24      -24.30     22.87 o 
  14   5   4       35.62        9.82     27.29 o 
  15   5   4      133.39      115.43     33.03 o 
  16   5   4       25.91       20.24     33.94 o 
  17   5   4       41.27       64.23     46.46 o 
 -18   6   4        0.56       -5.85     56.59 o 
 -17   6   4       36.22       68.63     50.90 o 
 -16   6   4      130.36      108.08     53.16 o 
 -15   6   4       13.68      -20.64     37.20 o 
 -14   6   4      379.74      354.63     50.61 o 
 -13   6   4        2.44       -9.48     34.27 o 
 -12   6   4      152.74       84.92     34.00 o 
 -11   6   4       80.23       81.94     28.54 o 
 -10   6   4     3011.06     2687.53     88.26 o 
  -9   6   4      368.38      317.08     29.80 o 
  -8   6   4     1549.64     1488.96     59.86 o 
  -7   6   4      224.17      230.54     22.54 o 
  -6   6   4     5585.28     5204.75    141.15 o 
  -5   6   4      444.79      515.67     26.37 o 
  -4   6   4     1790.06     1832.33     63.24 o 
  -3   6   4      611.06      611.63     28.47 o 
  -2   6   4      936.46      894.83     31.50 o 
  -1   6   4       16.65       -1.29     11.89 o 
   0   6   4     4420.49     4305.39    101.78 o 
   1   6   4     4993.36     4814.34    100.04 o 
   2   6   4      181.73      201.23     17.07 o 
   3   6   4     2007.82     2020.34     61.34 o 
   4   6   4     6213.54     6016.16    131.81 o 
   5   6   4     3947.09     3559.56    187.78 o 
   6   6   4      191.16      218.05     26.06 o 
   7   6   4       17.25       16.47     15.47 o 
   8   6   4        2.37        6.21     16.25 o 
   9   6   4      778.09      677.04     36.90 o 
  10   6   4     1341.03     1331.27     51.56 o 
  11   6   4      158.32      202.43     26.25 o 
  12   6   4       36.98       26.94     24.48 o 
  13   6   4        7.43      -10.39     27.78 o 
  14   6   4      106.01      128.47     36.07 o 
  15   6   4       58.37      139.71     46.80 o 
  16   6   4      365.68      485.80     64.91 o 
 -18   7   4       44.65       40.63     61.40 o 
 -17   7   4      110.83      145.59     66.27 o 
 -16   7   4       21.70       50.35     50.89 o 
 -15   7   4       13.96       13.96     40.07 o 
 -14   7   4      416.84      343.28     55.18 o 
 -13   7   4      145.34      196.64     41.93 o 
 -12   7   4        4.07        0.93     30.09 o 
 -11   7   4        3.07      -24.10     31.58 o 
 -10   7   4      108.11      139.13     36.37 o 
  -9   7   4       76.57       64.22     29.80 o 
  -8   7   4        6.19       21.83     36.71 o 
  -7   7   4      272.21      297.55     31.19 o 
  -6   7   4      120.82      135.30     31.53 o 
  -5   7   4      346.33      377.55     29.33 o 
  -4   7   4       35.76       61.67     18.96 o 
  -3   7   4        2.65       21.39     14.03 o 
  -2   7   4     2760.10     2515.24     61.53 o 
  -1   7   4      281.31      287.20     22.04 o 
   0   7   4      123.80       94.65     16.27 o 
   1   7   4      341.33      307.95     21.66 o 
   2   7   4     1082.93     1083.75     42.20 o 
   3   7   4        0.42       38.48     15.45 o 
   4   7   4     1657.76     1566.07     52.52 o 
   5   7   4      549.62      474.25     36.47 o 
   6   7   4      925.66      897.21     43.55 o 
   7   7   4     1026.52      997.37     43.55 o 
   8   7   4      977.05      972.74     54.12 o 
   9   7   4       82.93       83.75     23.96 o 
  10   7   4      234.69      178.83     42.18 o 
  11   7   4      311.61      358.67     34.86 o 
  12   7   4       40.44       59.94     30.49 o 
  13   7   4       55.94       77.46     41.25 o 
  14   7   4        0.33       -2.56     40.26 o 
  15   7   4       13.94        1.07     53.97 o 
 -17   8   4       21.34      -80.22     57.55 o 
 -16   8   4        2.22      -64.41     54.68 o 
 -15   8   4      203.72      237.79     61.88 o 
 -14   8   4        0.89       49.26     50.29 o 
 -13   8   4      432.91      443.59     60.99 o 
 -12   8   4        7.91       -5.16     43.14 o 
 -11   8   4      325.17      335.21     53.50 o 
 -10   8   4      346.31      359.64     49.97 o 
  -9   8   4      527.34      643.96     58.68 o 
  -8   8   4       60.60       88.69     33.83 o 
  -7   8   4     3705.17     3541.73    129.21 o 
  -6   8   4        1.45       48.14     28.85 o 
  -5   8   4        0.03      -15.84     32.69 o 
  -4   8   4       11.38       53.29     20.74 o 
  -3   8   4     3177.51     3211.76     90.52 o 
  -2   8   4      390.11      365.05     33.38 o 
  -1   8   4     1178.45     1177.85     44.97 o 
   0   8   4       57.08       95.71     21.73 o 
   1   8   4     1375.82     1291.99     52.60 o 
   2   8   4      166.22      179.98     24.75 o 
   3   8   4     1252.37     1277.71     79.93 o 
   4   8   4       36.36       63.96     22.33 o 
   5   8   4       79.73       63.49     20.62 o 
   6   8   4       25.72       45.66     24.26 o 
   7   8   4       24.94       -7.90     21.26 o 
   8   8   4      589.36      608.73     38.81 o 
   9   8   4      593.33      653.61     47.73 o 
  10   8   4        0.54       11.52     25.04 o 
  11   8   4      338.32      287.37     49.50 o 
  12   8   4       80.58      124.88     45.57 o 
  13   8   4       86.92      111.07     47.97 o 
  14   8   4        9.01       37.12     48.10 o 
 -15   9   4        3.95      -63.17     56.91 o 
 -14   9   4        1.97       33.04     56.84 o 
 -13   9   4        5.59      -63.58     51.85 o 
 -12   9   4       11.75       59.96     53.89 o 
 -11   9   4        5.09        5.61     45.41 o 
 -10   9   4        0.91       27.49     43.46 o 
  -9   9   4      235.33      219.65     64.94 o 
  -8   9   4       11.25      -22.54     32.45 o 
  -7   9   4      100.16      183.15     44.76 o 
  -6   9   4       17.12       -4.32     31.82 o 
  -5   9   4       10.76       13.03     29.08 o 
  -4   9   4        1.89       29.68     28.51 o 
  -3   9   4     1627.08     1478.18     77.33 o 
  -2   9   4        0.10        5.94     24.77 o 
  -1   9   4      137.58       82.87     29.03 o 
   0   9   4       29.37       24.48     27.09 o 
   1   9   4       34.40       23.56     26.89 o 
   2   9   4        0.92      -27.57     21.42 o 
   3   9   4        5.84       18.65     22.35 o 
   4   9   4       24.22       10.94     21.74 o 
   5   9   4      973.54      945.85     48.14 o 
   6   9   4      232.44      272.84     32.64 o 
   7   9   4      630.10      678.86     46.05 o 
   8   9   4        2.80      -15.59     24.02 o 
   9   9   4      319.01      339.80     47.64 o 
  10   9   4       21.81       14.20     39.75 o 
  11   9   4       85.08      115.00     43.85 o 
  12   9   4       65.07       -4.58     45.44 o 
  13   9   4       10.15      -37.84     48.74 o 
 -14  10   4      492.13      513.79     80.89 o 
 -13  10   4       28.81       88.15     62.47 o 
 -12  10   4      101.57      103.62     60.57 o 
 -11  10   4       51.00       34.88     52.99 o 
 -10  10   4      268.85      329.09     62.19 o 
  -9  10   4       77.11       64.18     48.79 o 
  -8  10   4      837.68      974.93     79.43 o 
  -7  10   4       55.73       69.28     42.97 o 
  -6  10   4      927.09      880.81     71.41 o 
  -5  10   4       11.14       48.24     38.65 o 
  -4  10   4      502.30      574.25     56.40 o 
  -3  10   4      772.58      826.99     75.63 o 
  -2  10   4     1567.89     1695.78    104.31 o 
  -1  10   4       81.20      127.31     41.16 o 
   0  10   4      782.46      521.28    269.28 o 
   1  10   4        6.40       23.11     51.08 o 
   2  10   4        8.61      -18.18     31.11 o 
   3  10   4       53.14       95.56     34.26 o 
   4  10   4      408.26      402.86     38.40 o 
   5  10   4       20.59       41.89     28.22 o 
   6  10   4        3.82        5.56     37.71 o 
   7  10   4       29.24       18.33     45.24 o 
   8  10   4       74.97       97.53     42.62 o 
   9  10   4        0.68      -53.80     46.24 o 
  10  10   4      332.47      350.74     55.55 o 
  11  10   4        0.31       22.09     45.60 o 
 -12  11   4      107.90      101.34     63.95 o 
 -11  11   4        0.12      -28.74     55.32 o 
 -10  11   4        1.15      -40.00     52.83 o 
  -9  11   4       70.38      113.76     87.46 o 
  -8  11   4       14.63        9.50     47.11 o 
  -7  11   4       12.93       -6.84     48.10 o 
  -6  11   4        2.33      -14.87     46.95 o 
  -5  11   4       77.44       56.21     61.19 o 
  -4  11   4        7.25       46.64     54.95 o 
  -3  11   4        8.27      -36.75     47.76 o 
  -2  11   4      593.44      697.46     77.34 o 
  -1  11   4       33.02       34.31     45.14 o 
   0  11   4       15.02       -5.28     46.42 o 
   1  11   4       73.78      132.35     44.85 o 
   2  11   4      147.60      169.76     47.17 o 
   3  11   4       27.73      -12.75     51.18 o 
   4  11   4      182.86      285.99     78.86 o 
   5  11   4        6.61      -14.59     63.93 o 
   6  11   4      477.21      329.44    105.10 o 
   7  11   4      122.46      188.34     51.49 o 
   8  11   4      167.28       12.82     47.49 o 
   9  11   4       45.00       91.38     50.65 o 
  -9  12   4      439.58      524.96     79.43 o 
  -8  12   4        7.66      -19.86     54.25 o 
  -7  12   4      565.73      357.42     89.69 o 
  -6  12   4      155.41       84.88     74.25 o 
  -5  12   4        4.91       -7.23     59.12 o 
  -4  12   4      214.12      161.50     70.96 o 
  -3  12   4      182.59      208.70     76.70 o 
  -2  12   4       50.77        8.46     60.79 o 
  -1  12   4      611.73      210.18    120.42 o 
   0  12   4       42.08       27.75     58.51 o 
   1  12   4       86.31      -45.80     90.12 o 
   2  12   4        6.79      -19.21     90.75 o 
   3  12   4       14.53      -39.68     89.27 o 
   4  12   4      200.39      169.89     65.89 o 
   5  12   4       70.75      107.83     69.20 o 
   6  12   4        1.43       75.98     71.76 o 
   7  12   4        2.79       41.13     73.62 o 
  -4  13   4      165.10      193.06     81.08 o 
  -3  13   4       39.83      -23.92     72.41 o 
  -2  13   4       34.48      127.47    125.57 o 
  -1  13   4       55.79      178.54    131.48 o 
   0  13   4      120.45      128.32    124.52 o 
   1  13   4       24.70      -81.67    119.24 o 
   2  13   4      122.44      180.02    131.27 o 
 -21   0   5        1.47       66.27    106.58 o 
 -19   0   5        9.77        7.60     79.56 o 
 -17   0   5     2419.65     2461.89     98.97 o 
 -15   0   5      774.28      784.18     63.94 o 
 -13   0   5       16.23       56.92     21.46 o 
 -11   0   5     9157.24     8068.78    253.81 o 
  -9   0   5      386.79      408.52     27.69 o 
  -7   0   5        6.91       15.17     12.21 o 
  -5   0   5    10526.83    11598.44    297.58 o 
  -3   0   5    18238.08    19719.71    495.65 o 
  -1   0   5      817.70      752.60     33.81 o 
   1   0   5    22662.03    23390.87    979.41 o 
   3   0   5     2183.78     1810.84     56.60 o 
   5   0   5     1102.52      970.81     39.21 o 
   7   0   5      700.19      780.79     38.91 o 
   9   0   5     3185.94     2937.96     94.67 o 
  11   0   5       22.60       25.23     24.16 o 
  13   0   5      841.57      845.19     63.46 o 
  15   0   5       36.94        4.15     47.99 o 
  17   0   5       27.12       16.88     49.34 o 
 -21   1   5        1.79      -54.01     88.11 o 
 -20   1   5       11.34       98.38     49.90 o 
 -19   1   5      285.62      429.76     48.78 o 
 -18   1   5      311.44      371.78     53.45 o 
 -17   1   5       23.27       39.67     28.72 o 
 -16   1   5       71.09       65.81     20.61 o 
 -15   1   5       32.47       38.87     18.34 o 
 -14   1   5        5.02        6.85     15.22 o 
 -13   1   5       11.93       12.54     14.48 o 
 -12   1   5       49.38       30.92     14.24 o 
 -11   1   5       65.47       51.63     13.24 o 
 -10   1   5      270.59      321.49     18.54 o 
  -9   1   5     1391.37     1389.34     36.63 o 
  -8   1   5      577.19      552.40     23.89 o 
  -7   1   5      641.94      705.79     23.99 o 
  -6   1   5     1370.94     1501.59     37.10 o 
  -5   1   5     3436.23     3845.13     74.87 o 
  -4   1   5     9971.98    10388.09    188.50 o 
  -3   1   5        8.90        7.53      5.95 o 
  -2   1   5     2998.13     3129.31     60.24 o 
  -1   1   5    10094.47    11066.49    212.34 o 
   0   1   5     1522.15     1666.53     37.56 o 
   1   1   5      338.64      340.98     26.83 o 
   2   1   5        0.73        1.76      5.95 o 
   3   1   5      401.04      337.18     25.17 o 
   4   1   5     2236.40     2120.58     46.34 o 
   5   1   5     4359.51     4692.12     92.47 o 
   6   1   5      704.59      714.32     25.02 o 
   7   1   5      172.39      154.41     13.32 o 
   8   1   5       39.65       50.53     11.80 o 
   9   1   5     1262.87     1124.85     36.78 o 
  10   1   5      634.33      603.95     43.85 o 
  11   1   5     1464.15     1427.45     65.40 o 
  12   1   5      193.70      248.55     24.53 o 
  13   1   5      218.40      219.27     29.88 o 
  14   1   5        7.07       15.87     22.96 o 
  15   1   5      142.10      119.21     30.39 o 
  16   1   5       41.31       69.93     32.00 o 
  17   1   5      180.44      147.60     38.11 o 
  18   1   5       11.02       32.20     40.00 o 
 -21   2   5       14.54       57.32     64.98 o 
 -20   2   5        7.53        3.97     45.12 o 
 -19   2   5        4.18        1.55     38.20 o 
 -18   2   5      376.04      391.02     58.31 o 
 -17   2   5      285.37      341.19     51.68 o 
 -16   2   5     1051.06     1044.52     57.40 o 
 -15   2   5      153.32      160.88     28.41 o 
 -14   2   5      303.39      334.14     24.56 o 
 -13   2   5      381.02      433.76     37.88 o 
 -12   2   5     2152.42     2030.04     52.09 o 
 -11   2   5      273.31      252.32     18.70 o 
 -10   2   5     7408.35     6994.74    136.39 o 
  -9   2   5       79.96      108.18     12.56 o 
  -8   2   5     1055.96      998.66     29.02 o 
  -7   2   5       74.11       64.75      9.42 o 
  -6   2   5      113.23      111.03      9.21 o 
  -5   2   5      786.61      648.17     33.75 o 
  -4   2   5    18824.39    19856.57    506.98 o 
  -3   2   5        1.34        8.79     11.95 o 
  -2   2   5     2368.97     2443.55     53.20 o 
  -1   2   5     3663.76     4171.38     79.90 o 
   0   2   5       58.75       83.74      7.83 o 
   1   2   5      271.03      280.69     12.72 o 
   2   2   5    10680.07    10290.37    219.55 o 
   3   2   5     1250.07     1218.71     30.22 o 
   4   2   5     1032.05     1000.23     29.98 o 
   5   2   5      990.59     1082.43     30.17 o 
   6   2   5      488.72      521.37     21.71 o 
   7   2   5     1978.99     1935.86     47.28 o 
   8   2   5      828.78      849.01     39.63 o 
   9   2   5      307.91      277.55     21.24 o 
  10   2   5     2006.33     2011.27     61.62 o 
  11   2   5        0.63       -1.39     15.24 o 
  12   2   5      657.90      666.77     46.78 o 
  13   2   5       81.67       97.46     23.13 o 
  14   2   5      388.43      443.52     35.90 o 
  15   2   5       13.51       24.77     28.24 o 
  16   2   5       15.57       47.29     32.09 o 
  17   2   5       23.98       33.50     38.14 o 
  18   2   5      157.65      113.15     50.57 o 
 -20   3   5       22.47       18.47     52.69 o 
 -19   3   5       16.55      111.56     46.85 o 
 -18   3   5      234.36      215.03     46.77 o 
 -17   3   5      138.37      120.95     39.71 o 
 -16   3   5       67.18       79.26     28.31 o 
 -15   3   5       68.51      106.96     27.67 o 
 -14   3   5      191.71      164.87     28.17 o 
 -13   3   5       70.30       66.52     20.86 o 
 -12   3   5     1516.60     1314.18     48.92 o 
 -11   3   5      135.34      125.88     16.07 o 
 -10   3   5      543.65      537.39     25.55 o 
  -9   3   5      765.30      724.69     27.49 o 
  -8   3   5      386.17      447.01     18.63 o 
  -7   3   5       31.19       23.85     12.22 o 
  -6   3   5     1938.78     1936.64     52.17 o 
  -5   3   5     2482.50     2431.21     61.88 o 
  -4   3   5      892.44      845.23     29.32 o 
  -3   3   5      326.00      357.50     34.02 o 
  -2   3   5     3563.34     3609.95     71.38 o 
  -1   3   5       84.29       82.40      8.79 o 
   0   3   5      537.88      559.09     19.18 o 
   1   3   5     1257.16     1341.48     32.86 o 
   2   3   5      389.89      349.63     15.88 o 
   3   3   5      183.72      203.16     15.21 o 
   4   3   5     5195.65     5054.98    106.31 o 
   5   3   5      312.51      351.35     17.30 o 
   6   3   5      770.93      765.40     26.80 o 
   7   3   5       62.50       96.31     13.53 o 
   8   3   5      237.42      259.52     20.00 o 
   9   3   5      413.38      380.71     24.90 o 
  10   3   5      921.46      912.82     54.42 o 
  11   3   5      105.13       90.90     18.72 o 
  12   3   5      235.27      219.69     26.59 o 
  13   3   5       66.05      118.90     25.83 o 
  14   3   5      155.42      163.83     28.20 o 
  15   3   5        3.74       55.17     27.30 o 
  16   3   5      217.57      125.85     34.54 o 
  17   3   5        4.83       86.24     37.94 o 
 -20   4   5       36.10       39.82     59.57 o 
 -19   4   5       13.22        3.72     48.14 o 
 -18   4   5       86.57      137.51     48.01 o 
 -17   4   5      438.13      402.32     54.98 o 
 -16   4   5      270.01      299.61     64.24 o 
 -15   4   5      150.82      182.99     38.72 o 
 -14   4   5       37.01       29.89     22.21 o 
 -13   4   5      196.27      188.60     31.01 o 
 -12   4   5      281.36      238.48     27.76 o 
 -11   4   5     5705.40     5231.57    128.67 o 
 -10   4   5     2718.46     2629.19     73.43 o 
  -9   4   5     1414.48     1417.82     52.10 o 
  -8   4   5        0.29       12.16      8.83 o 
  -7   4   5       72.90       63.26      9.63 o 
  -6   4   5      553.52      567.50     25.93 o 
  -5   4   5     2613.13     2618.81     67.87 o 
  -4   4   5     4121.55     3978.01     95.49 o 
  -3   4   5     6601.22     6648.02    126.28 o 
  -2   4   5       76.88       72.16      9.76 o 
  -1   4   5     1649.87     1662.75     39.71 o 
   0   4   5      748.32      824.83     25.78 o 
   1   4   5     4592.73     4258.36     86.13 o 
   2   4   5     5643.21     5657.77    110.94 o 
   3   4   5    12041.59    11999.11    222.35 o 
   4   4   5     1991.54     1876.02     59.15 o 
   5   4   5      291.96      331.02     22.42 o 
   6   4   5     2299.71     2375.48     61.17 o 
   7   4   5      173.38      191.55     23.26 o 
   8   4   5     1149.21     1091.57     41.53 o 
   9   4   5      356.54      375.71     25.72 o 
  10   4   5      238.81      254.64     23.73 o 
  11   4   5       17.54       50.16     19.06 o 
  12   4   5      255.80      308.36     29.40 o 
  13   4   5      558.40      627.01     40.11 o 
  14   4   5      269.95      303.89     35.51 o 
  15   4   5       65.60       46.23     32.90 o 
  16   4   5      247.93      276.10     40.82 o 
  17   4   5       13.92        6.49     38.08 o 
 -19   5   5      137.42      205.79     65.04 o 
 -18   5   5       31.21       17.25     45.96 o 
 -17   5   5       23.38       82.50     48.91 o 
 -16   5   5      190.98      364.84     54.84 o 
 -15   5   5      141.27      137.12     39.78 o 
 -14   5   5       13.35       -6.58     30.16 o 
 -13   5   5      557.80      452.25     47.58 o 
 -12   5   5      289.73      261.43     37.91 o 
 -11   5   5      184.78      165.14     52.82 o 
 -10   5   5      187.37      129.92     22.10 o 
  -9   5   5      803.06      813.99     36.80 o 
  -8   5   5        0.37       11.29     13.41 o 
  -7   5   5       40.88       31.79     13.72 o 
  -6   5   5      898.99      902.20     38.21 o 
  -5   5   5      544.85      511.71     18.59 o 
  -4   5   5     1574.76     1551.11     48.96 o 
  -3   5   5     2869.02     2820.82     61.46 o 
  -2   5   5     2352.10     2157.88     57.85 o 
  -1   5   5     2167.98     2140.48     50.28 o 
   0   5   5      138.58      159.23     18.48 o 
   1   5   5      384.04      363.83     22.64 o 
   2   5   5      108.13      118.21     13.28 o 
   3   5   5     1763.23     1725.47     48.67 o 
   4   5   5      144.59      134.88     16.19 o 
   5   5   5     1118.69     1072.33     70.80 o 
   6   5   5      214.61      215.92     25.27 o 
   7   5   5      474.27      511.89     29.33 o 
   8   5   5      170.53      196.29     21.76 o 
   9   5   5      186.86      222.70     25.76 o 
  10   5   5      176.54      172.25     23.52 o 
  11   5   5      785.53      720.49     39.72 o 
  12   5   5       33.08       19.65     23.56 o 
  13   5   5       12.46       32.23     26.43 o 
  14   5   5       41.88       52.44     29.68 o 
  15   5   5      103.47       71.45     33.83 o 
  16   5   5        0.12        2.30     35.15 o 
 -19   6   5        1.02       24.93     56.03 o 
 -18   6   5       26.28       21.19     57.96 o 
 -17   6   5      393.58      502.06     66.12 o 
 -16   6   5       62.57      115.69     46.53 o 
 -15   6   5      165.47      128.82     43.84 o 
 -14   6   5       11.21      -23.17     33.90 o 
 -13   6   5      276.56      345.29     49.10 o 
 -12   6   5      218.31       99.52     34.46 o 
 -11   6   5     1302.76     1395.27     78.32 o 
 -10   6   5     1570.81     1527.75     77.84 o 
  -9   6   5      454.73      477.60     44.43 o 
  -8   6   5     2032.96     1819.12     69.35 o 
  -7   6   5        4.81       44.22     16.12 o 
  -6   6   5     1087.00     1124.23     44.47 o 
  -5   6   5     1097.12     1053.38     42.17 o 
  -4   6   5     2888.77     2587.60     72.48 o 
  -3   6   5     2588.72     2391.70     56.39 o 
  -2   6   5       53.04       53.46     16.04 o 
  -1   6   5      598.67      482.30     33.45 o 
   0   6   5     1930.33     1826.90     47.73 o 
   1   6   5     1369.17     1355.61     40.59 o 
   2   6   5     2802.51     2734.26     69.56 o 
   3   6   5     6658.25     6422.60    180.93 o 
   4   6   5      330.43      365.83     38.75 o 
   5   6   5      308.76      270.39     55.92 o 
   6   6   5       61.79       38.72     16.56 o 
   7   6   5     1378.36     1333.59     57.23 o 
   8   6   5       13.12       39.11     17.96 o 
   9   6   5     1234.68     1224.32     49.50 o 
  10   6   5      140.50       96.41     24.02 o 
  11   6   5       46.97       55.46     25.83 o 
  12   6   5       36.81       30.81     26.33 o 
  13   6   5      432.64      458.85     39.07 o 
  14   6   5       41.59       28.39     31.17 o 
  15   6   5      169.99      213.99     41.16 o 
  16   6   5        0.33       41.40     49.45 o 
 -18   7   5       40.23       11.57     58.45 o 
 -17   7   5      139.51      171.18     65.18 o 
 -16   7   5        4.04       53.51     53.03 o 
 -15   7   5        8.59      -31.94     43.63 o 
 -14   7   5       27.98       43.42     38.37 o 
 -13   7   5      104.18      113.29     39.48 o 
 -12   7   5       29.14       14.25     34.05 o 
 -11   7   5       30.28       10.32     29.49 o 
 -10   7   5      165.45      126.63     35.94 o 
  -9   7   5      919.17      839.51     61.97 o 
  -8   7   5      142.11      130.83     46.24 o 
  -7   7   5       27.82       -3.07     33.08 o 
  -6   7   5       53.04        6.23     20.92 o 
  -5   7   5     1881.27     1809.26     69.32 o 
  -4   7   5       51.98       77.07     19.31 o 
  -3   7   5     3147.50     2957.40    105.49 o 
  -2   7   5      406.37      469.20     30.75 o 
  -1   7   5        2.14       -2.53     14.25 o 
   0   7   5       65.43       95.47     17.03 o 
   1   7   5      301.47      291.77     29.34 o 
   2   7   5       64.09       54.92     18.11 o 
   3   7   5       52.13       31.51     15.79 o 
   4   7   5       36.33       23.31     16.20 o 
   5   7   5      102.13       86.96     19.83 o 
   6   7   5       68.08       29.30     18.39 o 
   7   7   5      361.02      346.93     47.59 o 
   8   7   5      136.47      128.40     23.68 o 
   9   7   5      653.21      679.64     39.05 o 
  10   7   5      336.34      300.66     31.78 o 
  11   7   5       23.63       -3.73     25.91 o 
  12   7   5       23.08       49.64     30.16 o 
  13   7   5       74.40       -5.84     31.44 o 
  14   7   5       86.43      153.18     46.97 o 
  15   7   5       23.35       16.38     49.11 o 
 -17   8   5        0.07       18.91     59.71 o 
 -16   8   5      292.52      322.77     66.00 o 
 -15   8   5       24.45       22.71     48.58 o 
 -14   8   5      226.88      198.80     54.31 o 
 -13   8   5       99.37      107.41     48.92 o 
 -12   8   5       12.99        4.45     41.99 o 
 -11   8   5       28.32       21.52     40.30 o 
 -10   8   5      688.33      864.63     69.16 o 
  -9   8   5      333.48      343.60     46.45 o 
  -8   8   5      370.02      342.54     46.18 o 
  -7   8   5        6.53      -12.10     27.26 o 
  -6   8   5      275.43      317.41     40.72 o 
  -5   8   5       76.69       89.68     27.50 o 
  -4   8   5     2923.17     3039.15     97.73 o 
  -3   8   5       14.87        8.60     23.66 o 
  -2   8   5        2.40       13.16     21.02 o 
  -1   8   5      249.07      286.50     29.35 o 
   0   8   5      650.08      708.91     51.28 o 
   1   8   5      138.79      140.87     26.83 o 
   2   8   5     1093.45     1196.53     48.45 o 
   3   8   5       73.11       79.90     21.63 o 
   4   8   5      170.37      184.20     26.25 o 
   5   8   5      211.23      226.02     27.29 o 
   6   8   5     1235.27     1245.19     60.74 o 
   7   8   5       19.35       47.85     23.08 o 
   8   8   5      546.35      643.36     51.26 o 
   9   8   5       79.12      122.55     28.21 o 
  10   8   5      199.13      265.95     35.64 o 
  11   8   5        8.20       28.95     29.44 o 
  12   8   5       72.36       57.75     42.89 o 
  13   8   5       16.52       18.17     45.66 o 
  14   8   5      176.13      239.05     54.54 o 
 -15   9   5       12.68        5.16     59.34 o 
 -14   9   5       44.64      115.17     58.98 o 
 -13   9   5       92.58       94.15     55.53 o 
 -12   9   5       94.26      156.89     54.27 o 
 -11   9   5        9.22       66.76     46.63 o 
 -10   9   5      238.10      157.87     47.72 o 
  -9   9   5        3.10       21.00     39.97 o 
  -8   9   5      143.82      206.46     44.53 o 
  -7   9   5       82.42       66.57     37.43 o 
  -6   9   5      235.49      304.55     48.28 o 
  -5   9   5       46.24       38.72     33.63 o 
  -4   9   5      132.96      112.52     33.92 o 
  -3   9   5        5.38      -17.41     23.65 o 
  -2   9   5      374.64      427.99     48.85 o 
  -1   9   5        6.21        8.41     31.71 o 
   0   9   5       21.20       88.60     33.50 o 
   1   9   5       12.37       10.79     28.76 o 
   2   9   5      661.11      787.90     59.06 o 
   3   9   5       37.75       34.23     25.97 o 
   4   9   5      235.01      259.07     31.84 o 
   5   9   5      307.27      388.70     46.77 o 
   6   9   5        7.99      -12.02     23.85 o 
   7   9   5        8.07       -6.85     26.33 o 
   8   9   5       14.31      -12.83     26.82 o 
   9   9   5       84.81       47.93     29.65 o 
  10   9   5       17.52        1.16     37.60 o 
  11   9   5       14.71      -15.56     41.50 o 
  12   9   5       16.27       30.09     46.86 o 
 -14  10   5       21.38       -7.90     61.41 o 
 -13  10   5       12.37       54.07     61.31 o 
 -12  10   5        2.63      -64.40     51.65 o 
 -11  10   5      371.15      332.50    103.81 o 
 -10  10   5       12.33      -12.74     48.48 o 
  -9  10   5      279.34      233.53     53.14 o 
  -8  10   5       99.41       87.77     48.00 o 
  -7  10   5        0.09       39.77     42.44 o 
  -6  10   5       34.65       53.37     39.59 o 
  -5  10   5      744.92      763.57     66.53 o 
  -4  10   5       82.30       35.34     60.48 o 
  -3  10   5      733.88      758.70     76.86 o 
  -2  10   5      771.94      882.77     78.70 o 
  -1  10   5       44.25       97.75     39.60 o 
   0  10   5      296.87      416.65     69.36 o 
   1  10   5      140.55      168.60     41.42 o 
   2  10   5      223.48      219.56     44.52 o 
   3  10   5      274.51      369.61     49.18 o 
   4  10   5        0.26       -2.37     34.19 o 
   5  10   5      176.00      244.34     36.45 o 
   6  10   5       62.72       33.73     30.84 o 
   7  10   5      780.89      946.30     84.52 o 
   8  10   5       15.90      -46.24     40.96 o 
   9  10   5      401.79      336.24     74.18 o 
  10  10   5       69.53       88.94     49.38 o 
  11  10   5       19.13       -6.41     50.53 o 
 -12  11   5        0.30       75.68     63.16 o 
 -11  11   5        1.57        6.84     57.62 o 
 -10  11   5        5.85       61.32     56.29 o 
  -9  11   5      477.36      545.25     74.17 o 
  -8  11   5       96.59      105.29     50.17 o 
  -7  11   5      158.91      142.11     51.98 o 
  -6  11   5        1.93       -5.16     45.07 o 
  -5  11   5      160.62      282.68     85.66 o 
  -4  11   5        9.87        1.13     53.34 o 
  -3  11   5      178.63      201.63     63.99 o 
  -2  11   5        0.27      -32.84     47.20 o 
  -1  11   5        2.00       19.32     49.57 o 
   0  11   5       20.24        4.18     39.42 o 
   1  11   5      104.93      136.32     55.50 o 
   2  11   5      144.92      189.95     68.48 o 
   3  11   5       10.51       28.72     41.27 o 
   4  11   5       34.87       31.43     41.14 o 
   5  11   5      137.88      165.90     74.30 o 
   6  11   5       11.29       77.73     70.59 o 
   7  11   5       98.04      148.79     91.17 o 
   8  11   5       31.03       98.18     69.58 o 
   9  11   5        3.08       43.84     58.17 o 
  -9  12   5        8.41       12.13     59.78 o 
  -8  12   5       60.67      113.58     79.78 o 
  -7  12   5        3.71      -93.97     69.98 o 
  -6  12   5      121.40       39.37     86.27 o 
  -5  12   5      125.07      133.95     89.60 o 
  -4  12   5       17.72       -9.26     60.75 o 
  -3  12   5      162.68      335.51     76.37 o 
  -2  12   5       32.96       27.24     64.93 o 
  -1  12   5      186.12      209.50     72.74 o 
   0  12   5      190.58      257.43     66.36 o 
   1  12   5        7.24      -86.60     57.74 o 
   2  12   5      344.60      245.10     90.46 o 
   3  12   5      355.90      479.27    103.85 o 
   4  12   5        8.08       69.31    101.72 o 
   5  12   5       66.34       95.18    105.31 o 
   6  12   5      196.39      119.25     98.24 o 
  -3  13   5       10.19        6.89     74.15 o 
  -2  13   5       12.23       81.53     76.17 o 
  -1  13   5        6.39      106.16    123.04 o 
   0  13   5        7.95        4.22    116.92 o 
 -20   0   6        9.84      -55.93     89.27 o 
 -18   0   6     1315.08     1146.94    111.12 o 
 -16   0   6     1056.07     1038.25     68.63 o 
 -14   0   6      295.25      275.48     39.54 o 
 -12   0   6     3455.70     3159.33    116.52 o 
 -10   0   6     3864.02     3638.96    109.13 o 
  -8   0   6      611.07      669.76     52.30 o 
  -6   0   6     5669.56     5108.63    139.38 o 
  -4   0   6      166.83      191.15     15.77 o 
  -2   0   6        8.41       13.70      8.77 o 
   0   0   6     5493.65     6195.17    235.54 o 
   2   0   6     5906.21     6007.15    184.37 o 
   4   0   6     7808.43     6841.61    183.26 o 
   6   0   6     3817.15     3964.38    115.91 o 
   8   0   6     1665.86     1569.71     72.00 o 
  10   0   6      303.36      332.32     35.04 o 
  12   0   6     3888.71     3536.68    224.64 o 
  14   0   6       57.67       53.76     39.68 o 
  16   0   6        0.57        2.78     39.46 o 
 -21   1   6       12.51       15.83    109.11 o 
 -20   1   6        1.56       -4.85    100.88 o 
 -19   1   6        0.87       50.59     40.01 o 
 -18   1   6       10.52        3.72     34.87 o 
 -17   1   6       87.60       91.33     31.03 o 
 -16   1   6      782.86      774.99     44.08 o 
 -15   1   6       59.95       49.88     17.69 o 
 -14   1   6       32.76       71.32     17.47 o 
 -13   1   6      359.29      440.53     25.70 o 
 -12   1   6      249.27      262.83     20.20 o 
 -11   1   6     1242.74     1009.54     33.81 o 
 -10   1   6     1572.16     1420.27     58.10 o 
  -9   1   6      962.85     1063.12     34.14 o 
  -8   1   6      550.11      546.05     22.54 o 
  -7   1   6      902.40      899.77     28.13 o 
  -6   1   6        2.74        1.83      7.33 o 
  -5   1   6     1588.52     1658.36     37.06 o 
  -4   1   6     1302.95     1342.75     30.57 o 
  -3   1   6     4806.01     4795.23     90.80 o 
  -2   1   6      278.11      325.40     12.39 o 
  -1   1   6     2954.99     3103.85     61.10 o 
   0   1   6     1898.63     1794.15     41.08 o 
   1   1   6     3098.82     3156.07     95.17 o 
   2   1   6      541.57      563.06     21.52 o 
   3   1   6     2398.26     2225.26     52.52 o 
   4   1   6     3900.84     3783.06     76.59 o 
   5   1   6      393.13      385.68     18.51 o 
   6   1   6     1420.70     1280.50     38.57 o 
   7   1   6       59.51       78.96     12.12 o 
   8   1   6      116.59      112.33     14.10 o 
   9   1   6      176.21      212.94     18.82 o 
  10   1   6       68.66       85.90     16.52 o 
  11   1   6      246.60      238.90     23.36 o 
  12   1   6      477.74      494.57     33.49 o 
  13   1   6      236.97      280.30     34.64 o 
  14   1   6      339.92      315.13     34.72 o 
  15   1   6        5.21       -8.31     28.53 o 
  16   1   6        6.69      -16.82     31.62 o 
  17   1   6       12.19       33.51     38.18 o 
 -21   2   6        2.96     -155.43    103.62 o 
 -20   2   6       11.29       20.32     47.71 o 
 -19   2   6      239.63      309.66     52.84 o 
 -18   2   6       91.09      100.50     43.32 o 
 -17   2   6     1516.08     1698.41     75.62 o 
 -16   2   6       30.74       71.69     36.54 o 
 -15   2   6       13.82       33.64     22.04 o 
 -14   2   6        0.46       12.58     18.61 o 
 -13   2   6     1487.67     1409.34     52.61 o 
 -12   2   6      760.67      760.65     30.88 o 
 -11   2   6     2350.20     2181.97     53.39 o 
 -10   2   6      952.19     1028.24     39.18 o 
  -9   2   6      180.17      185.33     14.71 o 
  -8   2   6     5367.68     5008.76     99.00 o 
  -7   2   6     3578.65     3449.40     74.41 o 
  -6   2   6     1991.62     2072.77     47.52 o 
  -5   2   6     3333.07     3256.55     78.11 o 
  -4   2   6      980.77      912.06     35.69 o 
  -3   2   6       19.98       26.67      7.36 o 
  -2   2   6     7154.66     7282.37    144.59 o 
  -1   2   6       64.02      169.07     10.31 o 
   0   2   6     1067.74     1210.77     33.90 o 
   1   2   6       41.10       36.98      7.68 o 
   2   2   6     1205.28     1062.37     61.01 o 
   3   2   6      831.37      775.38     24.18 o 
   4   2   6        0.58        1.17     10.35 o 
   5   2   6     7102.41     6908.73    132.73 o 
   6   2   6      506.20      503.80     22.64 o 
   7   2   6     2273.96     2239.52     65.40 o 
   8   2   6      499.75      572.58     28.70 o 
   9   2   6      259.82      291.21     22.53 o 
  10   2   6       17.19       39.47     15.91 o 
  11   2   6     2639.42     2626.59     71.76 o 
  12   2   6      136.34      136.50     24.17 o 
  13   2   6      781.28      804.84     43.71 o 
  14   2   6        5.23       13.84     23.38 o 
  15   2   6        1.92        3.78     27.61 o 
  16   2   6        0.37       28.78     32.56 o 
  17   2   6       91.21       86.52     41.91 o 
 -20   3   6        6.96      -26.48     53.46 o 
 -19   3   6       16.71       25.92     72.59 o 
 -18   3   6        1.55      -13.17     39.54 o 
 -17   3   6      412.23      423.93     52.20 o 
 -16   3   6       29.66       60.47     45.90 o 
 -15   3   6      447.07      458.07     53.00 o 
 -14   3   6        9.42       31.07     22.50 o 
 -13   3   6        7.88       38.51     19.09 o 
 -12   3   6      518.70      559.77     33.20 o 
 -11   3   6     1132.76     1016.56     55.97 o 
 -10   3   6     1513.22     1555.92     62.31 o 
  -9   3   6     2401.86     2099.02     49.02 o 
  -8   3   6       18.84       23.97      9.66 o 
  -7   3   6      320.74      374.69     28.81 o 
  -6   3   6     8090.05     7944.05    176.18 o 
  -5   3   6      305.37      314.11     43.62 o 
  -4   3   6     1894.66     1848.54    139.52 o 
  -3   3   6     8107.20     9051.10    195.21 o 
  -2   3   6      971.52     1006.09     26.35 o 
  -1   3   6      432.96      510.87     17.95 o 
   0   3   6     5860.55     6139.76    117.53 o 
   1   3   6     2227.76     2451.89     52.97 o 
   2   3   6      289.13      308.18     15.96 o 
   3   3   6     3688.57     3322.89     80.82 o 
   4   3   6       12.78       12.78      8.55 o 
   5   3   6      217.69      172.79     18.69 o 
   6   3   6        4.32       28.33     11.01 o 
   7   3   6     1046.64      941.26     57.87 o 
   8   3   6       53.39       61.10     15.42 o 
   9   3   6       25.90       18.28     15.91 o 
  10   3   6       10.03       42.44     16.00 o 
  11   3   6        8.35      -29.41     19.60 o 
  12   3   6       18.78       11.48     21.39 o 
  13   3   6      884.14      816.23     70.84 o 
  14   3   6        0.09      -17.36     27.60 o 
  15   3   6       59.02       68.62     32.07 o 
  16   3   6       60.39      124.24     38.21 o 
  17   3   6        0.14        4.76     39.33 o 
 -20   4   6       10.36      -31.09     54.15 o 
 -19   4   6       48.64       55.03     50.51 o 
 -18   4   6      381.30      455.28     61.68 o 
 -17   4   6      157.31      166.54     46.97 o 
 -16   4   6      191.11      157.86     55.20 o 
 -15   4   6      116.95      174.35     46.88 o 
 -14   4   6      305.31      271.87     40.99 o 
 -13   4   6      634.84      744.13     81.15 o 
 -12   4   6     1685.16     1674.79     73.52 o 
 -11   4   6     1830.01     1689.72     56.84 o 
 -10   4   6     1345.04     1283.66     47.22 o 
  -9   4   6     1172.95     1038.84     40.11 o 
  -8   4   6      207.52      242.81     22.45 o 
  -7   4   6     3137.28     2733.59     75.49 o 
  -6   4   6     1166.97     1166.24     39.29 o 
  -5   4   6     4193.19     3993.71     96.43 o 
  -4   4   6      475.51      486.77     22.92 o 
  -3   4   6      248.28      281.81     13.55 o 
  -2   4   6     3716.92     3756.05     76.45 o 
  -1   4   6     2872.11     2966.45     63.17 o 
   0   4   6     5233.03     5212.40    103.15 o 
   1   4   6     2568.38     2595.67     57.13 o 
   2   4   6     1236.69     1190.55     33.25 o 
   3   4   6     1505.89     1583.00     40.08 o 
   4   4   6     2664.75     2405.33     72.38 o 
   5   4   6     3437.23     3330.16     78.73 o 
   6   4   6     3075.49     2944.49     83.95 o 
   7   4   6      188.44      188.90     19.58 o 
   8   4   6      582.55      614.10     41.96 o 
   9   4   6      150.81      155.30     20.58 o 
  10   4   6      260.60      305.67     26.53 o 
  11   4   6      285.00      279.66     27.27 o 
  12   4   6     1838.12     1786.89     67.05 o 
  13   4   6      204.80      253.07     32.15 o 
  14   4   6       66.32       61.25     30.03 o 
  15   4   6        0.24       -7.05     32.18 o 
  16   4   6       24.83       55.89     37.33 o 
  17   4   6       37.30       49.42     42.56 o 
 -19   5   6       16.74       28.68     54.45 o 
 -18   5   6        0.03      -21.42     43.58 o 
 -17   5   6        7.17       51.33     45.95 o 
 -16   5   6      548.66      468.07     56.27 o 
 -15   5   6        7.60       50.55     37.81 o 
 -14   5   6      106.75      113.55     37.33 o 
 -13   5   6      313.90      328.00     58.34 o 
 -12   5   6       19.50       37.00     28.44 o 
 -11   5   6      243.27      173.44     51.42 o 
 -10   5   6     3133.97     2633.43     86.44 o 
  -9   5   6       15.50        7.69     17.04 o 
  -8   5   6       50.71       45.51     19.45 o 
  -7   5   6       50.32       40.19     13.51 o 
  -6   5   6      293.44      265.98     19.68 o 
  -5   5   6      490.28      547.98     27.40 o 
  -4   5   6     6182.83     6055.57    117.89 o 
  -3   5   6       35.15       31.84     10.51 o 
  -2   5   6      811.46      792.91     27.59 o 
  -1   5   6     4863.38     4567.84     93.72 o 
   0   5   6     1555.01     1506.48     48.84 o 
   1   5   6     2069.25     2064.93     51.33 o 
   2   5   6        9.33        8.81     10.86 o 
   3   5   6      351.87      391.26     23.79 o 
   4   5   6        4.63       10.97     12.05 o 
   5   5   6      895.81      849.34     42.29 o 
   6   5   6     1462.83     1390.85     50.38 o 
   7   5   6       73.84       69.69     17.18 o 
   8   5   6       22.47       19.56     16.06 o 
   9   5   6       55.17       38.70     19.16 o 
  10   5   6      251.22      222.93     26.79 o 
  11   5   6      419.07      472.63     34.56 o 
  12   5   6      110.54      156.00     30.07 o 
  13   5   6       24.00       43.67     28.83 o 
  14   5   6      327.28      285.69     39.71 o 
  15   5   6        6.40       45.91     35.84 o 
  16   5   6        1.21        9.18     38.37 o 
 -19   6   6       40.44      -63.01     55.55 o 
 -18   6   6      137.62      164.53     65.36 o 
 -17   6   6      129.77      172.30     56.98 o 
 -16   6   6       93.63      156.61     49.77 o 
 -15   6   6       48.84       54.54     40.59 o 
 -14   6   6      339.79      411.35     51.55 o 
 -13   6   6      386.01      397.93     49.21 o 
 -12   6   6     1064.65     1069.19     70.08 o 
 -11   6   6      111.27       87.13     38.60 o 
 -10   6   6      114.54      122.65     41.61 o 
  -9   6   6      846.61      804.56     61.56 o 
  -8   6   6     4909.63     4354.62    125.22 o 
  -7   6   6      616.86      673.11     42.30 o 
  -6   6   6     2903.09     2924.34     90.97 o 
  -5   6   6       14.67       54.78     19.67 o 
  -4   6   6     6876.84     6538.81    153.83 o 
  -3   6   6     1500.33     1478.48     50.94 o 
  -2   6   6     1833.14     1728.84     48.88 o 
  -1   6   6      446.37      439.46     26.10 o 
   0   6   6     1588.41     1646.69     46.02 o 
   1   6   6     1264.12     1265.37     64.13 o 
   2   6   6     5728.27     5309.09    118.91 o 
   3   6   6      387.90      390.64     25.62 o 
   4   6   6       34.09       25.28     18.75 o 
   5   6   6      288.74      274.38     45.01 o 
   6   6   6      999.73      928.12     41.22 o 
   7   6   6      317.86      355.29     64.86 o 
   8   6   6      131.65      148.34     21.92 o 
   9   6   6      135.21       85.04     23.15 o 
  10   6   6       36.56       39.98     24.46 o 
  11   6   6      335.56      316.92     32.90 o 
  12   6   6      631.78      673.87     46.99 o 
  13   6   6      131.68      125.30     33.35 o 
  14   6   6        0.12       29.47     32.92 o 
  15   6   6       34.48       82.49     37.61 o 
 -18   7   6        0.11      -10.66     56.61 o 
 -17   7   6       72.30      -11.08     55.40 o 
 -16   7   6      105.22      117.35     50.13 o 
 -15   7   6      156.43      215.53     53.24 o 
 -14   7   6       69.67       67.29     46.08 o 
 -13   7   6       35.19       61.12     38.71 o 
 -12   7   6      626.51      678.99    106.33 o 
 -11   7   6       15.58       26.20     27.92 o 
 -10   7   6       53.93       45.89     29.99 o 
  -9   7   6        7.76        7.25     26.14 o 
  -8   7   6      758.22      758.71     56.89 o 
  -7   7   6       21.63       21.81     21.62 o 
  -6   7   6       41.06       76.69     24.23 o 
  -5   7   6      220.27      187.09     29.03 o 
  -4   7   6      118.26      125.04     24.54 o 
  -3   7   6        4.80       -0.19     20.92 o 
  -2   7   6       21.36       55.06     20.82 o 
  -1   7   6      395.68      428.17     38.62 o 
   0   7   6     2227.09     2063.46     61.35 o 
   1   7   6       24.69       31.59     16.22 o 
   2   7   6       20.47       20.70     16.90 o 
   3   7   6      415.63      365.87     28.27 o 
   4   7   6      445.36      465.93     31.27 o 
   5   7   6       14.41       11.66     17.87 o 
   6   7   6      623.62      688.80     45.05 o 
   7   7   6      147.86      162.10     28.89 o 
   8   7   6      148.15      170.78     33.48 o 
   9   7   6       93.27      103.39     26.12 o 
  10   7   6      254.22      240.79     31.41 o 
  11   7   6        0.31       -8.46     25.47 o 
  12   7   6       12.05       15.87     29.75 o 
  13   7   6      154.29      171.92     38.97 o 
  14   7   6       21.93       47.12     35.38 o 
 -17   8   6       52.85      -41.45     52.75 o 
 -16   8   6       92.15      121.45     59.14 o 
 -15   8   6      113.86      108.33     53.83 o 
 -14   8   6       10.29      -23.41     41.70 o 
 -13   8   6      151.82      252.72     51.63 o 
 -12   8   6        0.64       28.26     37.89 o 
 -11   8   6      848.30      845.83     70.52 o 
 -10   8   6      286.05      326.13     49.44 o 
  -9   8   6      705.05      684.84     70.70 o 
  -8   8   6       78.30       52.48     34.13 o 
  -7   8   6     2163.61     2107.33     95.32 o 
  -6   8   6      498.11      419.97     55.62 o 
  -5   8   6     5655.46     5042.68    144.42 o 
  -4   8   6      521.42      541.55     42.83 o 
  -3   8   6      145.13      172.13     29.92 o 
  -2   8   6        2.32      -20.48     20.92 o 
  -1   8   6     1082.99     1027.41     73.49 o 
   0   8   6       19.74       25.65     27.45 o 
   1   8   6      343.36      315.26     34.91 o 
   2   8   6       49.39       63.07     21.69 o 
   3   8   6      852.80      734.89     39.40 o 
   4   8   6       96.31      122.47     23.75 o 
   5   8   6      610.73      707.46     41.66 o 
   6   8   6       11.04        7.88     22.23 o 
   7   8   6        2.52        0.41     22.75 o 
   8   8   6        0.81       31.46     25.16 o 
   9   8   6        3.19       -1.87     26.05 o 
  10   8   6        5.58       -1.91     27.13 o 
  11   8   6      106.34      154.22     36.21 o 
  12   8   6        8.57      -14.92     33.07 o 
  13   8   6       83.95      117.00     51.21 o 
 -15   9   6       44.45       -0.66     56.99 o 
 -14   9   6       57.66       89.87     63.34 o 
 -13   9   6      102.90       94.73     54.80 o 
 -12   9   6       15.30       77.65     51.62 o 
 -11   9   6       18.46       32.13     44.30 o 
 -10   9   6       38.64       -1.55     48.43 o 
  -9   9   6       17.39       -2.63     37.48 o 
  -8   9   6       58.76       25.42     38.16 o 
  -7   9   6      327.64      324.54     48.84 o 
  -6   9   6        0.46       -6.16     32.35 o 
  -5   9   6        3.35      -12.85     27.42 o 
  -4   9   6       60.87      214.34     38.31 o 
  -3   9   6       28.82       34.59     33.03 o 
  -2   9   6      117.75      145.17     39.15 o 
  -1   9   6      858.11      843.45     63.09 o 
   0   9   6      401.66      330.54    112.13 o 
   1   9   6       48.20       78.51     45.33 o 
   2   9   6       48.00       63.67     34.28 o 
   3   9   6      279.44      203.79     37.81 o 
   4   9   6       15.30        1.07     24.07 o 
   5   9   6        1.77       19.42     26.74 o 
   6   9   6       28.52       57.82     27.13 o 
   7   9   6      215.55      167.45     48.02 o 
   8   9   6       40.39       33.05     28.51 o 
   9   9   6       75.15       19.02     31.20 o 
  10   9   6        5.33        2.06     37.00 o 
  11   9   6        2.63      -53.72     43.76 o 
  12   9   6        3.44      -63.16     48.30 o 
 -14  10   6      103.66      146.96     64.94 o 
 -13  10   6        1.95       34.17     64.47 o 
 -12  10   6      577.35      590.41     74.81 o 
 -11  10   6       34.99       45.84     50.46 o 
 -10  10   6       45.43       59.53     52.17 o 
  -9  10   6       85.93      114.14     49.39 o 
  -8  10   6      667.51      648.75     70.45 o 
  -7  10   6      110.30      153.08     48.19 o 
  -6  10   6     1490.10     1376.98     86.19 o 
  -5  10   6      282.89      274.26     51.07 o 
  -4  10   6     1153.58     1239.03     95.11 o 
  -3  10   6        3.18      -49.39     43.10 o 
  -2  10   6      342.83      392.10     52.56 o 
  -1  10   6      165.85      129.65     44.48 o 
   0  10   6      557.59      557.65     86.60 o 
   1  10   6       55.01       79.73     39.20 o 
   2  10   6      195.57      248.71     46.59 o 
   3  10   6      228.21      210.07     45.67 o 
   4  10   6       43.11       53.31     37.93 o 
   5  10   6       51.46       96.51     40.91 o 
   6  10   6      341.29      389.75     89.51 o 
   7  10   6        8.39       38.38     36.24 o 
   8  10   6       11.01       21.08     52.31 o 
   9  10   6       22.51       -1.75     45.42 o 
  10  10   6        1.08       46.92     49.16 o 
 -12  11   6       49.00       44.73     61.03 o 
 -11  11   6       10.29       44.98     67.37 o 
 -10  11   6      152.42      123.40     62.76 o 
  -9  11   6        0.65       -6.03     50.36 o 
  -8  11   6        1.55       22.95     51.83 o 
  -7  11   6       53.10       78.87     50.72 o 
  -6  11   6        0.50      -27.52     61.44 o 
  -5  11   6       83.90        6.84     56.71 o 
  -4  11   6        6.35       33.95     53.43 o 
  -3  11   6       27.86      129.37     62.93 o 
  -2  11   6       45.14       85.31     56.97 o 
  -1  11   6       12.58       12.56     50.87 o 
   0  11   6      312.40      437.64     73.90 o 
   1  11   6      262.48      225.20     74.48 o 
   2  11   6      109.67      129.27     60.01 o 
   3  11   6       22.07       -2.62     53.09 o 
   4  11   6      233.84      254.84     54.11 o 
   5  11   6       64.68       66.91     46.28 o 
   6  11   6      397.82      301.22     85.81 o 
   7  11   6        3.21       -0.31     70.58 o 
   8  11   6      166.87      258.95    111.64 o 
  -9  12   6       54.31       15.51     57.89 o 
  -8  12   6      140.67      143.42     84.87 o 
  -7  12   6      671.79      598.85    103.17 o 
  -6  12   6        6.79      -18.36     66.86 o 
  -5  12   6      562.86      681.90     94.24 o 
  -4  12   6      244.76      245.29     76.72 o 
  -3  12   6       10.09       32.05     59.49 o 
  -2  12   6      301.21      402.64    118.65 o 
  -1  12   6      263.58      274.89     76.68 o 
   0  12   6       84.29       45.49     55.06 o 
   1  12   6      461.69      654.90     81.02 o 
   2  12   6      151.92      112.94     74.11 o 
   3  12   6       16.99      -46.11     74.72 o 
   4  12   6        4.65       62.27     84.64 o 
   5  12   6       55.68      -17.87     79.06 o 
 -19   0   7       90.77       25.33     90.33 o 
 -17   0   7        3.05       75.22     48.35 o 
 -15   0   7     2578.18     2554.82    107.41 o 
 -13   0   7      287.92      322.58     32.61 o 
 -11   0   7       16.39       39.92     19.15 o 
  -9   0   7    14503.67    13900.01    361.32 o 
  -7   0   7      587.20      617.36     31.60 o 
  -5   0   7        4.01        5.06     11.06 o 
  -3   0   7     3385.12     3454.57     96.48 o 
  -1   0   7      163.66      235.24     23.76 o 
   1   0   7      182.86      168.57     17.03 o 
   3   0   7     1019.29      885.51     63.10 o 
   5   0   7    13261.34    12623.22    329.84 o 
   7   0   7        1.73      -23.12     15.42 o 
   9   0   7      138.42      132.06     30.67 o 
  11   0   7      775.22      752.64     58.04 o 
  13   0   7      101.93      114.84     41.39 o 
  15   0   7       81.95       94.52     47.98 o 
  17   0   7        1.64       16.78     52.84 o 
 -21   1   7        0.30     -155.75    108.90 o 
 -20   1   7       13.62      122.84     93.07 o 
 -19   1   7        1.87       34.56     56.63 o 
 -18   1   7      161.88      216.06     37.87 o 
 -17   1   7      503.20      509.61     40.36 o 
 -16   1   7      215.76      275.11     35.19 o 
 -15   1   7       62.90       87.17     23.75 o 
 -14   1   7       55.71       81.58     18.94 o 
 -13   1   7        1.41        9.73     14.66 o 
 -12   1   7       29.80       48.14     15.16 o 
 -11   1   7       18.93       17.63     12.21 o 
 -10   1   7        2.68       28.20     11.65 o 
  -9   1   7      614.81      717.49     26.09 o 
  -8   1   7      991.56     1052.73     30.34 o 
  -7   1   7       16.10       23.60     11.13 o 
  -6   1   7     1084.23     1022.98     27.98 o 
  -5   1   7       40.09       81.28      9.06 o 
  -4   1   7       35.63       37.70      7.76 o 
  -3   1   7     3058.80     3242.60     64.45 o 
  -2   1   7      638.83      560.45     19.63 o 
  -1   1   7      724.17      592.56     19.66 o 
   0   1   7      995.89     1115.38     29.64 o 
   1   1   7        5.04        8.84      6.63 o 
   2   1   7       46.97       58.16      8.92 o 
   3   1   7     2219.21     2158.91     51.76 o 
   4   1   7     2914.03     2899.26     66.60 o 
   5   1   7     5222.60     4889.55     98.15 o 
   6   1   7      882.01      910.14     34.74 o 
   7   1   7       91.94      125.66     14.60 o 
   8   1   7      360.09      379.07     22.50 o 
   9   1   7     1738.09     1802.59     52.40 o 
  10   1   7        7.03       22.04     16.73 o 
  11   1   7      579.30      601.22     51.67 o 
  12   1   7      586.73      592.15     38.94 o 
  13   1   7      793.41      865.54     48.77 o 
  14   1   7        8.83       -9.02     25.78 o 
  15   1   7        7.91       -3.69     30.45 o 
  16   1   7        1.95       23.41     36.42 o 
  17   1   7        0.93        2.63     39.58 o 
 -21   2   7       11.25      -74.62     82.77 o 
 -20   2   7        0.65       27.36     51.12 o 
 -19   2   7       72.10       81.32     45.11 o 
 -18   2   7       88.99      114.55     44.04 o 
 -17   2   7        1.63       14.81     34.30 o 
 -16   2   7     1021.44      979.89     63.51 o 
 -15   2   7      293.72      328.50     43.02 o 
 -14   2   7     1394.96     1502.85     80.62 o 
 -13   2   7      526.19      571.20     34.45 o 
 -12   2   7      178.22      189.71     21.17 o 
 -11   2   7     1464.93     1596.72     53.88 o 
 -10   2   7     2543.14     2449.40     56.89 o 
  -9   2   7     1596.98     1431.02     37.86 o 
  -8   2   7     8046.46     7865.51    159.25 o 
  -7   2   7       22.07       39.65      9.27 o 
  -6   2   7      863.76      857.46     26.72 o 
  -5   2   7     2860.12     2831.82     62.25 o 
  -4   2   7     2084.15     2105.62     48.13 o 
  -3   2   7      818.97      787.60     30.07 o 
  -2   2   7    10703.23    11283.58    219.09 o 
  -1   2   7      101.37      118.86      9.36 o 
   0   2   7       70.21       64.82     10.82 o 
   1   2   7       35.32       74.54      9.32 o 
   2   2   7      466.23      428.82     18.19 o 
   3   2   7       15.40       14.45      7.89 o 
   4   2   7     9141.21     8484.37    160.53 o 
   5   2   7     1426.03     1296.01     38.49 o 
   6   2   7     2400.17     2339.04     60.43 o 
   7   2   7       13.74       37.10     12.56 o 
   8   2   7       26.48       33.19     14.26 o 
   9   2   7       26.79       37.64     16.53 o 
  10   2   7      699.94      702.11     36.96 o 
  11   2   7      219.06      221.10     25.44 o 
  12   2   7      216.61      176.02     26.59 o 
  13   2   7       24.47      -20.47     23.63 o 
  14   2   7      343.24      350.04     39.05 o 
  15   2   7       18.23       20.14     31.42 o 
  16   2   7        0.78        3.35     35.29 o 
  17   2   7       35.09       -8.68     40.60 o 
 -20   3   7        0.17        8.24     51.56 o 
 -19   3   7       13.50        6.55     50.66 o 
 -18   3   7      137.98      123.16     47.36 o 
 -17   3   7       84.20       69.97     39.99 o 
 -16   3   7      491.39      614.96     60.89 o 
 -15   3   7      166.37      243.57     39.46 o 
 -14   3   7      182.46      213.97     32.17 o 
 -13   3   7       24.35       28.76     21.42 o 
 -12   3   7       97.36       74.36     19.99 o 
 -11   3   7       13.79       -3.14     15.50 o 
 -10   3   7     2093.63     1827.71     56.79 o 
  -9   3   7      584.27      572.38     47.82 o 
  -8   3   7      939.17      938.56     51.49 o 
  -7   3   7     1605.10     1447.71     44.87 o 
  -6   3   7     2116.72     2168.00     75.53 o 
  -5   3   7     2391.48     2258.16     68.10 o 
  -4   3   7     3152.30     3290.20     90.70 o 
  -3   3   7        0.76       -2.20      8.35 o 
  -2   3   7     2485.19     2303.85     49.72 o 
  -1   3   7        3.71       -8.59      7.60 o 
   0   3   7     3014.02     3278.64     67.93 o 
   1   3   7     1259.62     1096.18     37.56 o 
   2   3   7      361.92      332.62     16.87 o 
   3   3   7        8.48       -5.18      8.35 o 
   4   3   7     1675.35     1488.09     39.16 o 
   5   3   7      905.87      824.60     40.62 o 
   6   3   7     1093.59     1001.55     36.74 o 
   7   3   7        2.53        5.20     13.14 o 
   8   3   7      579.49      578.24     30.53 o 
   9   3   7      121.73      157.99     20.72 o 
  10   3   7       40.85       41.17     18.30 o 
  11   3   7       12.12       31.62     19.89 o 
  12   3   7     1572.46     1557.75     59.14 o 
  13   3   7       36.59       90.66     26.99 o 
  14   3   7       80.61       92.72     31.96 o 
  15   3   7        4.29       -1.27     32.92 o 
  16   3   7       16.86       15.82     39.43 o 
 -20   4   7       11.04       32.25     59.04 o 
 -19   4   7        8.81       53.57     50.54 o 
 -18   4   7       58.44       84.86     46.10 o 
 -17   4   7       37.06       61.39     41.01 o 
 -16   4   7      295.99      239.33     59.92 o 
 -15   4   7     1059.70     1005.68     69.35 o 
 -14   4   7      423.40      461.25     92.85 o 
 -13   4   7       48.97      102.14     30.86 o 
 -12   4   7      569.66      600.59     41.43 o 
 -11   4   7      423.26      486.62     36.02 o 
 -10   4   7      924.87      811.81     44.46 o 
  -9   4   7     5558.48     5112.92    138.09 o 
  -8   4   7     3023.79     2851.81     85.94 o 
  -7   4   7     2693.06     2733.96     72.59 o 
  -6   4   7      106.05       52.96     19.88 o 
  -5   4   7       57.38       50.78     15.02 o 
  -4   4   7     1582.36     1689.75     56.56 o 
  -3   4   7     8408.85     8399.83    167.10 o 
  -2   4   7     5744.45     5721.03    111.55 o 
  -1   4   7     9746.12     9728.72    182.53 o 
   0   4   7      568.97      507.03     21.20 o 
   1   4   7        2.05       14.50      9.96 o 
   2   4   7       66.19       47.34     11.34 o 
   3   4   7     3106.02     3011.20     65.88 o 
   4   4   7     3813.68     3525.92     98.66 o 
   5   4   7     5294.64     4744.86    106.21 o 
   6   4   7       10.30       15.72     13.24 o 
   7   4   7       98.72       89.37     17.20 o 
   8   4   7       10.47       10.66     15.96 o 
   9   4   7        8.75       40.13     17.78 o 
  10   4   7      383.47      441.29     31.85 o 
  11   4   7      125.78      109.69     24.19 o 
  12   4   7      344.69      380.89     34.09 o 
  13   4   7       60.58       45.44     29.43 o 
  14   4   7      212.60      274.77     39.19 o 
  15   4   7       74.77       90.87     41.82 o 
  16   4   7       61.87       52.12     39.26 o 
 -19   5   7        0.48      -34.38     58.34 o 
 -18   5   7        5.22        0.79     48.65 o 
 -17   5   7      373.85      363.29     56.95 o 
 -16   5   7       18.42       37.25     41.06 o 
 -15   5   7        2.45       23.18     37.69 o 
 -14   5   7      296.19      395.87     53.17 o 
 -13   5   7      233.36      258.92     51.45 o 
 -12   5   7       11.00       23.48     29.76 o 
 -11   5   7     1192.74     1068.63     54.41 o 
 -10   5   7        5.37        1.16     19.79 o 
  -9   5   7      120.77       81.32     30.94 o 
  -8   5   7      415.18      496.75     34.61 o 
  -7   5   7     1851.68     1731.60     94.17 o 
  -6   5   7       22.02      -13.10     14.40 o 
  -5   5   7     1629.60     1709.26     62.00 o 
  -4   5   7      972.40      790.05     46.24 o 
  -3   5   7      110.50      111.93     12.91 o 
  -2   5   7       80.21       91.32     16.79 o 
  -1   5   7     2960.17     3008.13     66.76 o 
   0   5   7     2338.65     2149.42     52.12 o 
   1   5   7       71.23      125.09     15.27 o 
   2   5   7      127.01      109.35     14.50 o 
   3   5   7     1033.46      935.97     36.89 o 
   4   5   7      562.93      495.06     27.50 o 
   5   5   7     1901.02     1761.33     74.39 o 
   6   5   7       14.12       13.02     14.85 o 
   7   5   7       16.21       40.71     15.47 o 
   8   5   7       25.32       -2.88     16.65 o 
   9   5   7       40.37       48.05     19.39 o 
  10   5   7       79.32       64.44     24.69 o 
  11   5   7      236.09      306.52     31.46 o 
  12   5   7       27.38       -3.87     24.25 o 
  13   5   7      615.06      604.44     44.57 o 
  14   5   7       11.91      -15.02     31.13 o 
  15   5   7       30.78        7.05     37.86 o 
 -19   6   7       82.05       79.72     59.32 o 
 -18   6   7        1.29      -49.02     56.45 o 
 -17   6   7        2.43       45.97     52.37 o 
 -16   6   7        4.55       44.28     46.70 o 
 -15   6   7      711.40      860.01    115.02 o 
 -14   6   7      193.42      241.67     47.10 o 
 -13   6   7      204.60      200.28     47.25 o 
 -12   6   7       46.87       20.45     31.12 o 
 -11   6   7      267.25      359.74     44.53 o 
 -10   6   7      415.43      465.81     45.49 o 
  -9   6   7     2928.96     2915.63     94.49 o 
  -8   6   7     2655.61     2468.64     89.31 o 
  -7   6   7     1227.85     1259.06     57.82 o 
  -6   6   7      199.67      204.37     25.91 o 
  -5   6   7      214.00      191.92     26.09 o 
  -4   6   7     3346.34     3312.83     99.66 o 
  -3   6   7     2629.49     2662.33    109.72 o 
  -2   6   7     3233.84     2979.08    160.23 o 
  -1   6   7     1033.32     1048.88     35.60 o 
   0   6   7     2046.88     2087.69     57.25 o 
   1   6   7      346.98      371.35     26.10 o 
   2   6   7        1.80       16.27     15.22 o 
   3   6   7     1392.61     1370.93     50.91 o 
   4   6   7     1073.64     1063.38     42.19 o 
   5   6   7     1813.78     1817.81     61.89 o 
   6   6   7      216.94      145.17     27.52 o 
   7   6   7      287.06      323.39     31.78 o 
   8   6   7      275.56      285.84     28.46 o 
   9   6   7       56.73       69.61     23.22 o 
  10   6   7        4.29       14.65     22.62 o 
  11   6   7      569.37      594.84     40.75 o 
  12   6   7        2.02       14.70     28.42 o 
  13   6   7        5.22       40.10     31.51 o 
  14   6   7        9.42       66.43     36.20 o 
  15   6   7      114.45      120.61     41.46 o 
 -18   7   7        0.61      -25.66     55.00 o 
 -17   7   7       19.55      130.75     73.47 o 
 -16   7   7       34.29       74.12     51.36 o 
 -15   7   7      299.25      176.21     48.61 o 
 -14   7   7       35.13       18.52     40.31 o 
 -13   7   7       18.47      -25.03     36.18 o 
 -12   7   7      252.39      311.65     49.84 o 
 -11   7   7      116.28       75.34     34.96 o 
 -10   7   7      390.22      347.91     43.42 o 
  -9   7   7       94.21       52.94     37.86 o 
  -8   7   7      219.75      242.47     38.11 o 
  -7   7   7     4563.07     4321.61    127.63 o 
  -6   7   7     2059.61     1768.84     71.45 o 
  -5   7   7      173.18      188.15     27.88 o 
  -4   7   7      102.58      100.88     24.69 o 
  -3   7   7     1327.29     1273.38     58.35 o 
  -2   7   7      493.97      487.24     77.28 o 
  -1   7   7     1261.47     1254.31     60.14 o 
   0   7   7       28.97       -3.19     24.25 o 
   1   7   7       34.45       11.66     16.85 o 
   2   7   7      407.97      381.13     28.87 o 
   3   7   7       81.92       75.77     20.18 o 
   4   7   7      204.91      286.98     26.66 o 
   5   7   7      197.62      203.27     24.96 o 
   6   7   7       53.48       11.23     20.52 o 
   7   7   7       16.38       18.04     20.74 o 
   8   7   7       31.89       26.24     21.72 o 
   9   7   7        1.26       26.19     23.97 o 
  10   7   7       24.13       17.15     25.63 o 
  11   7   7       25.01       36.26     29.89 o 
  12   7   7      145.63      190.62     38.76 o 
  13   7   7        0.91       17.74     35.32 o 
  14   7   7        0.19      -15.50     34.53 o 
 -17   8   7        1.45      -68.98     62.03 o 
 -16   8   7      138.86      144.92     63.31 o 
 -15   8   7        0.32      -29.27     47.95 o 
 -14   8   7      339.98      325.82     56.65 o 
 -13   8   7       41.95      -30.57     41.18 o 
 -12   8   7      521.73      632.19     66.10 o 
 -11   8   7      139.31       95.93     41.57 o 
 -10   8   7      157.90       70.81     50.69 o 
  -9   8   7        7.54        6.75     38.35 o 
  -8   8   7     1856.96     1809.61     91.05 o 
  -7   8   7      267.32      298.08     41.10 o 
  -6   8   7      473.71      484.32     43.30 o 
  -5   8   7      504.38      548.45     43.89 o 
  -4   8   7      286.93      243.40     35.97 o 
  -3   8   7      285.80      334.76     35.26 o 
  -2   8   7     1119.28     1264.03     90.96 o 
  -1   8   7       42.74       36.68     27.63 o 
   0   8   7        0.17      -32.04     25.50 o 
   1   8   7      434.20      444.16     57.09 o 
   2   8   7      368.56      522.71     65.46 o 
   3   8   7        6.28       24.95     24.95 o 
   4   8   7      705.54      839.38     44.72 o 
   5   8   7       49.33       56.48     23.20 o 
   6   8   7        3.67       -6.62     22.76 o 
   7   8   7       33.05       49.88     24.88 o 
   8   8   7       51.83       -7.62     26.29 o 
   9   8   7        1.33      -12.56     27.72 o 
  10   8   7      120.53      161.47     34.55 o 
  11   8   7        3.79      -34.36     28.99 o 
  12   8   7       74.46       96.97     38.77 o 
  13   8   7       47.24       67.22     48.42 o 
 -15   9   7        0.12        6.51     58.09 o 
 -14   9   7       84.50      169.63     62.51 o 
 -13   9   7       31.22      -76.74     51.16 o 
 -12   9   7       35.93       67.07     49.48 o 
 -11   9   7       18.89       32.57     41.30 o 
 -10   9   7      180.66       72.62     45.72 o 
  -9   9   7       22.23       15.55     40.28 o 
  -8   9   7     1030.07     1045.40     74.07 o 
  -7   9   7      145.23      149.15     41.91 o 
  -6   9   7      669.33      640.95     62.41 o 
  -5   9   7        2.29      -19.62     31.74 o 
  -4   9   7      609.46      663.65     58.81 o 
  -3   9   7       73.61      112.53     36.05 o 
  -2   9   7       13.83       -9.04     33.51 o 
  -1   9   7      200.55      142.48     58.64 o 
   0   9   7       22.12        0.21     33.03 o 
   1   9   7      192.83      241.94     52.00 o 
   2   9   7      141.54      112.47     38.22 o 
   3   9   7      146.32      175.33     38.80 o 
   4   9   7      154.12      191.31     48.68 o 
   5   9   7       37.31       30.96     30.69 o 
   6   9   7      251.82      239.08     42.15 o 
   7   9   7       28.43       40.18     30.49 o 
   8   9   7       20.25      -42.22     28.15 o 
   9   9   7       15.11       14.52     31.83 o 
  10   9   7        3.43      -10.58     35.02 o 
  11   9   7       38.46       -8.42     50.64 o 
 -14  10   7       11.16      -38.38     58.70 o 
 -13  10   7      247.99      173.62     65.91 o 
 -12  10   7       99.69       37.08     81.67 o 
 -11  10   7       25.53       26.59     53.26 o 
 -10  10   7       11.69       -8.09     48.24 o 
  -9  10   7      584.97      412.93     63.88 o 
  -8  10   7        1.13      -34.57     40.13 o 
  -7  10   7      559.19      429.92     60.19 o 
  -6  10   7        2.30      -16.15     38.83 o 
  -5  10   7        3.17       44.99     46.66 o 
  -4  10   7       92.07      121.85     70.92 o 
  -3  10   7      451.87      494.34     61.77 o 
  -2  10   7      188.99      162.94     45.91 o 
  -1  10   7      247.27      251.52     58.21 o 
   0  10   7      230.53      211.47     66.16 o 
   1  10   7      123.56      102.02     57.15 o 
   2  10   7       12.22       -0.91     39.95 o 
   3  10   7      426.83      551.79     57.48 o 
   4  10   7      268.43      230.66     79.81 o 
   5  10   7      152.91      152.58     44.64 o 
   6  10   7        0.02       40.28     39.92 o 
   7  10   7       55.38       65.27     40.92 o 
   8  10   7       58.25       60.26     41.40 o 
   9  10   7      201.66      192.58     80.15 o 
  10  10   7        2.43       48.84     65.60 o 
 -11  11   7      123.44      102.07     62.35 o 
 -10  11   7       12.33       78.55     59.32 o 
  -9  11   7       20.88       43.47     51.57 o 
  -8  11   7        0.59       15.24     52.18 o 
  -7  11   7      714.53      919.16    103.63 o 
  -6  11   7      251.73      326.70     70.71 o 
  -5  11   7      194.05      140.45     66.78 o 
  -4  11   7       32.31      -67.02     55.02 o 
  -3  11   7      125.06      152.15     61.48 o 
  -2  11   7      136.32      158.86     78.23 o 
  -1  11   7      307.32      284.03    133.70 o 
   0  11   7       66.39      111.75     47.64 o 
   1  11   7      153.66      200.29     53.45 o 
   2  11   7        5.79       20.99     45.34 o 
   3  11   7      190.39      105.95     48.14 o 
   4  11   7      112.11      162.37     49.28 o 
   5  11   7       14.13       42.00     45.92 o 
   6  11   7       55.68       34.53     48.51 o 
   7  11   7       20.91       35.42    109.95 o 
  -8  12   7       47.80       36.56     76.09 o 
  -7  12   7        1.51       43.01     68.46 o 
  -6  12   7      129.05       50.81     70.76 o 
  -5  12   7       10.69       55.24     73.13 o 
  -4  12   7      123.97      179.03     73.90 o 
  -3  12   7      114.46       66.68     70.63 o 
  -2  12   7       84.33       20.56     65.98 o 
  -1  12   7      145.10      202.78     69.60 o 
   0  12   7        7.04      -40.26     60.60 o 
   1  12   7       56.01      139.28     58.59 o 
   2  12   7      320.07      276.57     62.90 o 
   3  12   7       14.01       22.25     53.79 o 
   4  12   7      311.37      278.10    103.13 o 
 -18   0   8      208.66      133.56     59.39 o 
 -14   0   8      530.80      581.15     43.93 o 
 -12   0   8       15.85        4.64     18.83 o 
 -10   0   8    10799.39     9997.80    267.50 o 
  -8   0   8     1785.62     1838.97     62.82 o 
  -6   0   8     1081.30     1253.92     45.59 o 
  -4   0   8     2121.54     2112.96     94.63 o 
  -2   0   8       26.11       25.44     11.46 o 
   0   0   8     1640.19     1518.32     73.56 o 
   2   0   8      800.25      769.99     64.70 o 
   4   0   8        6.94       -4.17     12.19 o 
   6   0   8     6289.31     5325.21    152.60 o 
   8   0   8     1724.44     1883.71    101.32 o 
  10   0   8      482.92      551.07     43.48 o 
  12   0   8       71.82       44.93     35.94 o 
  14   0   8      676.12      652.72     68.98 o 
  16   0   8       19.95      -41.48     53.31 o 
 -20   1   8        1.96      -21.94    101.30 o 
 -19   1   8        1.95      -31.57     61.86 o 
 -18   1   8       44.78       80.34     58.59 o 
 -17   1   8        7.01      -25.57     28.77 o 
 -16   1   8        2.85       25.25     24.28 o 
 -15   1   8       67.20       95.65     24.60 o 
 -14   1   8       50.69       49.84     21.06 o 
 -13   1   8      388.26      317.17     25.62 o 
 -12   1   8      225.14      210.41     18.86 o 
 -11   1   8     1222.32     1142.52     43.76 o 
 -10   1   8        4.36       -8.57     11.72 o 
  -9   1   8     3063.96     2759.42     61.36 o 
  -8   1   8     5249.44     5496.51    108.07 o 
  -7   1   8     2748.74     2734.87     58.72 o 
  -6   1   8       39.97       45.26      9.45 o 
  -5   1   8      167.75      156.74     14.52 o 
  -4   1   8      629.04      608.69     19.89 o 
  -3   1   8     3751.11     3954.78     78.12 o 
  -2   1   8     8247.06     8871.25    189.58 o 
  -1   1   8     4387.48     4325.94    101.09 o 
   0   1   8     4219.91     4227.25     83.28 o 
   1   1   8     1608.08     1456.81     66.78 o 
   2   1   8      728.34      694.93     42.22 o 
   3   1   8       38.43       27.62     10.10 o 
   4   1   8     1251.03     1161.28     36.07 o 
   5   1   8     1365.08     1276.03     36.62 o 
   6   1   8      507.85      510.09     24.39 o 
   7   1   8      296.54      363.76     23.90 o 
   8   1   8      516.70      559.25     28.28 o 
   9   1   8       69.26       40.88     17.68 o 
  10   1   8       43.71       85.10     21.03 o 
  11   1   8      183.76      206.89     26.81 o 
  12   1   8        8.04       27.45     24.32 o 
  13   1   8       57.59       61.00     26.60 o 
  14   1   8       96.82      125.75     31.76 o 
  15   1   8       87.36      142.75     37.16 o 
  16   1   8        1.24      -42.42     37.55 o 
 -21   2   8       34.03       62.91    102.36 o 
 -20   2   8        0.04      -83.85     64.47 o 
 -19   2   8       13.70       49.89     44.97 o 
 -18   2   8       49.99       27.61     41.71 o 
 -17   2   8     1026.85      999.76     69.37 o 
 -16   2   8      228.05      300.29     37.42 o 
 -15   2   8     1140.45     1089.45     56.14 o 
 -14   2   8       43.10       37.42     24.85 o 
 -13   2   8       70.02      104.62     25.65 o 
 -12   2   8        5.23       34.21     17.84 o 
 -11   2   8     1952.79     1742.79     55.51 o 
 -10   2   8     1789.90     1797.84     60.29 o 
  -9   2   8     3655.84     3498.99     78.68 o 
  -8   2   8       10.89        4.18      9.36 o 
  -7   2   8      313.54      329.90     15.55 o 
  -6   2   8    13862.63    14361.24    279.65 o 
  -5   2   8      403.08      461.34     18.43 o 
  -4   2   8     1249.88     1193.01     32.52 o 
  -3   2   8     4945.75     4685.80    113.10 o 
  -2   2   8     2133.61     2197.76     50.17 o 
  -1   2   8     2832.08     2809.93     62.21 o 
   0   2   8       18.12       17.80      7.99 o 
   1   2   8     3640.35     3592.55     73.30 o 
   2   2   8       14.41       -4.00      8.52 o 
   3   2   8     1252.09     1267.94     40.93 o 
   4   2   8      722.80      719.02     36.53 o 
   5   2   8      587.24      569.07     26.88 o 
   6   2   8       53.13       66.97     13.67 o 
   7   2   8     2812.54     2701.59     68.77 o 
   8   2   8       80.17       86.46     17.26 o 
   9   2   8      110.14      130.63     29.19 o 
  10   2   8      169.01      157.75     22.17 o 
  11   2   8        0.60       -7.21     20.29 o 
  12   2   8       42.38       70.23     25.92 o 
  13   2   8      988.65     1025.14     55.44 o 
  14   2   8       48.78      101.75     32.85 o 
  15   2   8       67.66       65.67     35.12 o 
  16   2   8        1.72      -39.35     39.20 o 
 -20   3   8        9.50      111.94     66.22 o 
 -19   3   8        1.24       79.40     48.48 o 
 -18   3   8       28.80       76.41     43.80 o 
 -17   3   8       43.68       80.71     41.05 o 
 -16   3   8        7.10       14.44     33.51 o 
 -15   3   8      754.43      887.72     63.30 o 
 -14   3   8        1.56       24.89     23.19 o 
 -13   3   8       18.59       33.60     22.41 o 
 -12   3   8      148.89      161.93     31.62 o 
 -11   3   8       31.48       27.74     18.77 o 
 -10   3   8     2467.54     2334.72     75.15 o 
  -9   3   8     1295.10     1124.97     49.56 o 
  -8   3   8     2796.28     2646.43     90.44 o 
  -7   3   8     1702.33     1729.87     66.66 o 
  -6   3   8      302.47      285.51     29.95 o 
  -5   3   8        5.33        3.54     12.54 o 
  -4   3   8     1873.80     1575.63     45.30 o 
  -3   3   8     3580.87     3602.19     85.06 o 
  -2   3   8      613.12      653.33     28.28 o 
  -1   3   8     8064.27     8561.51    160.78 o 
   0   3   8      117.49       98.00     11.70 o 
   1   3   8      488.03      383.21     18.53 o 
   2   3   8        0.09       18.78      9.31 o 
   3   3   8     1750.30     1807.82     55.59 o 
   4   3   8       84.45       60.63     11.87 o 
   5   3   8     1026.13      949.81     35.57 o 
   6   3   8        1.57       13.40     14.20 o 
   7   3   8      398.66      416.69     29.30 o 
   8   3   8      242.65      204.23     21.62 o 
   9   3   8      144.94      131.65     20.79 o 
  10   3   8       18.87       17.25     18.02 o 
  11   3   8      247.65      309.10     30.61 o 
  12   3   8      107.67       82.55     26.14 o 
  13   3   8        1.35        6.38     29.19 o 
  14   3   8       31.33       15.02     32.13 o 
  15   3   8      138.93      137.24     39.51 o 
  16   3   8        2.08       14.73     40.22 o 
 -20   4   8        0.07      -28.00     56.93 o 
 -19   4   8        6.80       34.16     50.77 o 
 -18   4   8      111.16      119.31     50.49 o 
 -17   4   8      195.38      249.13     50.80 o 
 -16   4   8      977.95      956.33     71.65 o 
 -15   4   8      152.07      187.62     39.11 o 
 -14   4   8       68.29       57.58     35.22 o 
 -13   4   8       29.71       51.07     25.89 o 
 -12   4   8      202.12      272.56     31.09 o 
 -11   4   8      450.77      500.17     36.78 o 
 -10   4   8     2386.97     2260.61     76.05 o 
  -9   4   8     2726.33     2467.76     85.66 o 
  -8   4   8     2293.62     2169.23     71.53 o 
  -7   4   8     3622.82     3583.24    103.07 o 
  -6   4   8       29.72        8.69     15.35 o 
  -5   4   8     4454.58     4190.70    115.09 o 
  -4   4   8     1814.56     1662.96     58.38 o 
  -3   4   8     3399.37     3353.79     75.68 o 
  -2   4   8     2535.11     2428.69     54.41 o 
  -1   4   8      317.63      300.33     17.03 o 
   0   4   8     2366.09     2267.96     52.71 o 
   1   4   8     1509.78     1491.36     40.05 o 
   2   4   8     3158.16     3173.81     69.63 o 
   3   4   8     2399.39     2279.55     58.94 o 
   4   4   8      501.32      441.88     29.86 o 
   5   4   8      798.30      785.08     33.95 o 
   6   4   8      858.94      723.19     33.89 o 
   7   4   8      351.11      374.75     28.75 o 
   8   4   8      492.25      607.75     34.13 o 
   9   4   8       39.74       28.05     18.45 o 
  10   4   8        3.50      -25.82     21.15 o 
  11   4   8      102.85       61.88     30.65 o 
  12   4   8      526.54      522.62     38.51 o 
  13   4   8      302.65      325.38     37.69 o 
  14   4   8      406.19      453.69     45.59 o 
  15   4   8       32.80        3.33     39.37 o 
 -19   5   8        7.04       36.85     57.84 o 
 -18   5   8       43.74       16.68     49.84 o 
 -17   5   8       45.60       67.49     50.33 o 
 -16   5   8       29.54      103.77     42.94 o 
 -15   5   8      191.15      175.14     42.36 o 
 -14   5   8      621.10      550.48     61.65 o 
 -13   5   8       19.70       51.09     30.71 o 
 -12   5   8       30.36       32.90     27.83 o 
 -11   5   8      315.33      347.62     39.44 o 
 -10   5   8      100.13       71.44     21.79 o 
  -9   5   8        8.05        8.29     32.99 o 
  -8   5   8     6522.40     5929.07    159.42 o 
  -7   5   8      272.06      251.26     26.54 o 
  -6   5   8        2.35      -12.93     21.44 o 
  -5   5   8        0.00      -20.03     14.34 o 
  -4   5   8      999.55      934.14     45.73 o 
  -3   5   8      549.45      515.35     33.66 o 
  -2   5   8     4234.63     4047.33     91.56 o 
  -1   5   8        3.30       -8.34     13.06 o 
   0   5   8      300.16      345.00     20.74 o 
   1   5   8     5573.54     5154.47    106.07 o 
   2   5   8     2124.59     1974.44     55.25 o 
   3   5   8       91.67      114.36     17.52 o 
   4   5   8       19.30        7.85     14.45 o 
   5   5   8       23.02        4.28     14.12 o 
   6   5   8      266.67      277.66     26.41 o 
   7   5   8      143.69      144.88     31.26 o 
   8   5   8      115.54      107.35     21.18 o 
   9   5   8      186.46      182.95     37.68 o 
  10   5   8       12.06       34.26     23.13 o 
  11   5   8      132.46      131.64     28.56 o 
  12   5   8      141.74      140.58     31.44 o 
  13   5   8       36.01       40.20     33.16 o 
  14   5   8      187.28      192.89     42.96 o 
  15   5   8        3.65       18.15     38.96 o 
 -19   6   8        8.74       64.85     61.41 o 
 -18   6   8        6.11       38.57     57.18 o 
 -17   6   8      161.40      152.41     62.53 o 
 -16   6   8      324.34      383.10     60.12 o 
 -15   6   8      129.49      178.21     49.11 o 
 -14   6   8      264.63      218.49     46.81 o 
 -13   6   8      123.59      134.84     58.34 o 
 -12   6   8      355.61      407.91     61.47 o 
 -11   6   8      966.86      949.26     78.01 o 
 -10   6   8     1892.69     1840.14     80.07 o 
  -9   6   8      707.52      678.38     43.95 o 
  -8   6   8       96.13      143.17     25.38 o 
  -7   6   8      810.84      622.57     41.70 o 
  -6   6   8     4346.95     3813.86    112.12 o 
  -5   6   8      351.32      375.88     42.48 o 
  -4   6   8     2758.84     2522.88    105.49 o 
  -3   6   8      741.54      774.04     44.45 o 
  -2   6   8     4753.84     4631.72    129.55 o 
  -1   6   8       23.40       12.92     26.18 o 
   0   6   8     2266.01     2340.31     75.45 o 
   1   6   8        3.01      -14.00     14.73 o 
   2   6   8     1273.82     1357.12     47.75 o 
   3   6   8      539.35      526.05     31.53 o 
   4   6   8     1577.61     1484.14     51.83 o 
   5   6   8      380.62      333.81     27.12 o 
   6   6   8        4.46       -4.40     17.04 o 
   7   6   8      258.81      305.05     36.89 o 
   8   6   8       77.78       75.14     22.84 o 
   9   6   8        0.38      -23.36     21.60 o 
  10   6   8        0.09       24.56     25.03 o 
  11   6   8        3.59       -3.57     27.63 o 
  12   6   8       56.83       76.37     30.62 o 
  13   6   8       51.66       54.87     34.48 o 
  14   6   8      175.41      194.31     44.57 o 
 -18   7   8       81.20      121.81     63.23 o 
 -17   7   8        2.31       -6.63     57.01 o 
 -16   7   8        7.20      -46.78     47.77 o 
 -15   7   8       92.38       72.51     45.97 o 
 -14   7   8      202.79      214.60     46.47 o 
 -13   7   8      136.46      103.62     42.60 o 
 -12   7   8        9.71      -44.82     29.88 o 
 -11   7   8      193.18      141.43     38.81 o 
 -10   7   8      113.88       73.51     36.91 o 
  -9   7   8      397.93      406.26     49.59 o 
  -8   7   8      737.27      650.27     45.64 o 
  -7   7   8      115.14      123.83     28.17 o 
  -6   7   8      109.85       91.07     25.75 o 
  -5   7   8       25.95       55.71     24.04 o 
  -4   7   8      202.08      189.43     30.28 o 
  -3   7   8      567.80      608.98     48.07 o 
  -2   7   8       55.90       48.57     23.26 o 
  -1   7   8      358.28      360.06     41.15 o 
   0   7   8      431.81      510.97     45.74 o 
   1   7   8      349.22      381.89     40.86 o 
   2   7   8      941.34      981.28     47.13 o 
   3   7   8      217.44      233.52     25.70 o 
   4   7   8       85.27       72.21     23.62 o 
   5   7   8      282.75      247.83     27.72 o 
   6   7   8       82.16      110.31     24.07 o 
   7   7   8        4.54       17.67     22.85 o 
   8   7   8      261.29      261.81     30.29 o 
   9   7   8       56.28       49.71     26.42 o 
  10   7   8        6.75       -7.88     26.84 o 
  11   7   8       26.23      -13.49     29.59 o 
  12   7   8       21.95       19.15     38.17 o 
  13   7   8       16.89       20.84     38.32 o 
 -17   8   8       60.15       73.56     68.60 o 
 -16   8   8        5.07       -6.79     54.51 o 
 -15   8   8       31.22      132.20     54.75 o 
 -14   8   8      246.58      211.23     53.30 o 
 -13   8   8      245.49      361.65     73.50 o 
 -12   8   8        4.94      -54.04     36.03 o 
 -11   8   8      442.26      363.68     57.96 o 
 -10   8   8       72.49       28.35     42.90 o 
  -9   8   8     2442.27     2453.53    125.65 o 
  -8   8   8       21.42       -3.63     40.82 o 
  -7   8   8      590.42      600.56     67.99 o 
  -6   8   8       29.33       16.36     28.54 o 
  -5   8   8     1855.38     1933.19    111.19 o 
  -4   8   8      138.56      144.00     30.81 o 
  -3   8   8     2029.92     1929.93     77.56 o 
  -2   8   8       63.01       73.47     43.90 o 
  -1   8   8      107.32       42.69     33.67 o 
   0   8   8      121.71      180.58     37.16 o 
   1   8   8     1360.22     1512.40     80.64 o 
   2   8   8        0.34       -2.29     26.61 o 
   3   8   8      556.32      583.02     51.76 o 
   4   8   8      178.77      211.18     32.33 o 
   5   8   8       46.38       82.71     29.62 o 
   6   8   8        3.23       -8.67     24.51 o 
   7   8   8      130.68      118.47     45.45 o 
   8   8   8       23.66       26.53     27.09 o 
   9   8   8       44.25       58.11     29.18 o 
  10   8   8        9.76       24.31     31.90 o 
  11   8   8       30.82       28.27     35.56 o 
  12   8   8        0.65      -29.06     38.53 o 
 -15   9   8       94.10      142.31     60.04 o 
 -14   9   8       16.70       68.77     76.79 o 
 -13   9   8       12.46      -17.69     48.11 o 
 -12   9   8       43.59       32.48     43.48 o 
 -11   9   8      162.59      123.64     49.53 o 
 -10   9   8       27.08       53.67     45.09 o 
  -9   9   8      133.26       96.39     44.28 o 
  -8   9   8      336.07      309.17     51.17 o 
  -7   9   8      279.46      256.88     45.68 o 
  -6   9   8       10.16      -17.80     34.91 o 
  -5   9   8       27.65        8.82     30.66 o 
  -4   9   8      634.03      588.30     60.85 o 
  -3   9   8      121.11      131.31     39.14 o 
  -2   9   8      199.79      163.63     39.18 o 
  -1   9   8       49.19       76.99     99.40 o 
   0   9   8        5.34       -7.35     33.58 o 
   1   9   8       90.31       72.86     36.65 o 
   2   9   8      404.90      474.57     65.07 o 
   3   9   8        1.70      -16.13     34.27 o 
   4   9   8       96.10      107.30     38.16 o 
   5   9   8      337.51      350.54     47.46 o 
   6   9   8       31.97       33.04     36.79 o 
   7   9   8      155.45      114.02     36.77 o 
   8   9   8        2.55       -0.92     35.04 o 
   9   9   8      124.82      157.14     40.01 o 
  10   9   8       21.50      -31.65     38.01 o 
  11   9   8       11.90        7.25     39.59 o 
 -13  10   8       17.85        2.02     53.43 o 
 -12  10   8       57.45       47.96     58.21 o 
 -11  10   8        1.29       33.45     50.80 o 
 -10  10   8      497.94      508.48     68.97 o 
  -9  10   8      108.45       79.08     51.69 o 
  -8  10   8       61.39      -41.57     40.47 o 
  -7  10   8       49.90       22.79     43.11 o 
  -6  10   8     1134.07     1151.83     98.71 o 
  -5  10   8        0.14        2.02     50.06 o 
  -4  10   8     1163.20     1353.04    104.17 o 
  -3  10   8      544.08      575.03     65.31 o 
  -2  10   8      407.91      345.17     57.91 o 
  -1  10   8        4.03       25.68     55.02 o 
   0  10   8      536.07      534.18     63.01 o 
   1  10   8       76.32      127.55     46.00 o 
   2  10   8      843.00      984.22     73.95 o 
   3  10   8      240.41      221.23     48.36 o 
   4  10   8      133.56      131.73     44.29 o 
   5  10   8      256.72      225.60     51.42 o 
   6  10   8       13.21       22.28     45.88 o 
   7  10   8        4.46      -10.67     40.55 o 
   8  10   8      159.59      179.50     53.05 o 
   9  10   8       16.53       80.47     53.52 o 
 -11  11   8        4.46      -22.48     53.10 o 
 -10  11   8       83.82       45.37     57.98 o 
  -9  11   8        5.65       32.92     52.36 o 
  -8  11   8      198.41      106.84     99.97 o 
  -7  11   8        2.15      -38.10     82.10 o 
  -6  11   8        0.55        4.93     54.88 o 
  -5  11   8        1.34       -7.46     56.09 o 
  -4  11   8       14.90       13.86     52.89 o 
  -3  11   8      227.71      320.21     93.28 o 
  -2  11   8       97.73       62.25     59.59 o 
  -1  11   8        0.96      -62.16     48.31 o 
   0  11   8        2.09       12.84     47.69 o 
   1  11   8       44.62       66.09     50.48 o 
   2  11   8      371.50      398.81     61.83 o 
   3  11   8      175.84      218.43     56.83 o 
   4  11   8      206.57      238.34     58.08 o 
   5  11   8        0.27      -36.51     45.41 o 
   6  11   8       11.02       27.97     50.05 o 
   7  11   8        3.71        4.17     75.08 o 
  -8  12   8        4.25       18.30     67.79 o 
  -7  12   8       43.62       97.97     72.37 o 
  -6  12   8      171.95      167.23     75.51 o 
  -5  12   8      914.00     1006.64    110.87 o 
  -4  12   8       65.77       81.53     70.64 o 
  -3  12   8      478.71      411.56     84.60 o 
  -2  12   8      209.98      128.32    123.25 o 
  -1  12   8        0.62       27.10     63.32 o 
   0  12   8      188.55      158.88     73.03 o 
   1  12   8      533.61      549.31     77.04 o 
   2  12   8       82.99       43.76     57.85 o 
   3  12   8      265.59      258.36     63.84 o 
 -19   0   9       40.09      -28.07     86.95 o 
 -17   0   9      356.39      347.17     83.78 o 
 -15   0   9        6.31       32.93     64.05 o 
 -13   0   9      305.76      249.61     31.30 o 
 -11   0   9        3.49      -25.71     17.14 o 
  -9   0   9      264.28      221.81     24.94 o 
  -7   0   9    20520.14    21032.43    536.26 o 
  -5   0   9      462.45      402.18     25.15 o 
  -3   0   9      711.40      731.62     33.42 o 
  -1   0   9    28433.72    30127.30    759.15 o 
   1   0   9     4500.87     4667.51    154.97 o 
   3   0   9     1272.36     1445.35     62.90 o 
   5   0   9     1507.60     1496.26     64.43 o 
   7   0   9     5118.28     5106.76    150.98 o 
   9   0   9      205.87      223.71     32.53 o 
  11   0   9      241.73      249.57     48.13 o 
  13   0   9      115.75       19.58     46.17 o 
  15   0   9        0.85       32.77     57.83 o 
 -20   1   9        0.79        0.00     95.39 o 
 -19   1   9       22.65       61.41     93.70 o 
 -18   1   9       18.80       -0.76     45.35 o 
 -17   1   9       51.52       43.32     42.43 o 
 -16   1   9      339.59      388.38     38.70 o 
 -15   1   9      247.52      327.86     35.50 o 
 -14   1   9        1.53      -29.08     21.52 o 
 -13   1   9      410.81      386.81     30.48 o 
 -12   1   9        0.15      -25.81     17.21 o 
 -11   1   9        3.12      -13.38     15.22 o 
 -10   1   9     1500.20     1476.69     41.06 o 
  -9   1   9     2504.75     2404.81     55.70 o 
  -8   1   9      706.46      713.87     25.65 o 
  -7   1   9       33.89       30.96     10.47 o 
  -6   1   9      755.08      738.09     29.29 o 
  -5   1   9       16.44       13.75      9.14 o 
  -4   1   9      137.09      171.25     12.12 o 
  -3   1   9       45.24       55.25      9.35 o 
  -2   1   9      953.35      902.63     29.36 o 
  -1   1   9     6964.98     6736.88    214.17 o 
   0   1   9     4313.18     4356.15     86.81 o 
   1   1   9     6254.48     5737.89    177.44 o 
   2   1   9       30.64       22.49      9.75 o 
   3   1   9     1255.44     1195.10     33.70 o 
   4   1   9      217.96      180.41     15.38 o 
   5   1   9       27.02       14.15     11.91 o 
   6   1   9      442.72      460.58     24.40 o 
   7   1   9     2868.94     2717.38     65.32 o 
   8   1   9      677.62      741.25     35.68 o 
   9   1   9        7.36       12.71     17.43 o 
  10   1   9      448.93      448.48     32.24 o 
  11   1   9      148.54      140.13     25.27 o 
  12   1   9      140.39      180.94     32.67 o 
  13   1   9      114.63      122.36     34.72 o 
  14   1   9      154.34      151.21     37.24 o 
  15   1   9       68.86       66.75     40.75 o 
  16   1   9        8.29       61.97     41.71 o 
 -21   2   9       24.73        3.38    119.03 o 
 -20   2   9       20.02       13.40     74.75 o 
 -19   2   9       12.81       25.27     67.06 o 
 -18   2   9       82.39       68.08     41.59 o 
 -17   2   9      244.82      307.58     66.83 o 
 -16   2   9       69.36        3.14     30.02 o 
 -15   2   9      124.41      162.56     30.37 o 
 -14   2   9      357.04      395.78     48.86 o 
 -13   2   9       74.30      115.58     28.38 o 
 -12   2   9      201.83      221.27     26.38 o 
 -11   2   9      498.42      426.14     93.28 o 
 -10   2   9      383.37      434.51     32.01 o 
  -9   2   9       34.13       49.61     15.01 o 
  -8   2   9     4344.42     4204.06     85.68 o 
  -7   2   9     4964.24     4834.29     95.99 o 
  -6   2   9     4957.31     4705.64    100.13 o 
  -5   2   9       72.92       88.42     10.38 o 
  -4   2   9      811.94      736.77     25.17 o 
  -3   2   9       46.86       68.37     12.35 o 
  -2   2   9     4072.70     3932.90     78.75 o 
  -1   2   9      192.98      174.53     19.75 o 
   0   2   9    17699.74    17426.77    336.35 o 
   1   2   9     1691.90     1729.78     41.99 o 
   2   2   9      134.02      115.65     12.75 o 
   3   2   9      981.45      913.35     35.82 o 
   4   2   9      744.31      658.14     26.74 o 
   5   2   9       22.31       14.17     12.18 o 
   6   2   9     4381.87     4215.88     96.62 o 
   7   2   9      262.30      300.64     26.09 o 
   8   2   9      877.29      886.25     42.82 o 
   9   2   9       31.61       22.65     18.64 o 
  10   2   9        2.93       39.57     19.92 o 
  11   2   9        0.25        5.07     21.77 o 
  12   2   9      125.66      124.43     28.46 o 
  13   2   9      169.48      140.29     34.02 o 
  14   2   9       28.85       68.57     35.77 o 
  15   2   9        0.05       11.06     43.10 o 
  16   2   9        1.56      -19.78     58.73 o 
 -20   3   9        0.28       11.60     59.74 o 
 -19   3   9        0.19       30.17     49.23 o 
 -18   3   9        1.33      -23.20     43.65 o 
 -17   3   9       80.71      112.30     48.85 o 
 -16   3   9      436.92      460.82     51.87 o 
 -15   3   9        9.84        3.55     28.99 o 
 -14   3   9      107.13      121.83     29.33 o 
 -13   3   9       40.64       63.75     24.77 o 
 -12   3   9      194.62      197.79     27.88 o 
 -11   3   9       29.28        4.93     19.13 o 
 -10   3   9      638.40      656.58     38.79 o 
  -9   3   9      697.19      707.66     53.50 o 
  -8   3   9     1374.96     1100.46     48.89 o 
  -7   3   9       18.96       14.19     19.80 o 
  -6   3   9     1850.26     1718.22     59.56 o 
  -5   3   9      698.24      725.75     37.75 o 
  -4   3   9      119.09      154.69     11.78 o 
  -3   3   9        8.71        5.92      8.62 o 
  -2   3   9      743.90      834.71     32.41 o 
  -1   3   9       69.98       97.43     11.17 o 
   0   3   9     4633.91     4287.10     87.07 o 
   1   3   9        0.30       -8.82      9.55 o 
   2   3   9     1629.39     1602.98     41.95 o 
   3   3   9      829.15      802.22     29.25 o 
   4   3   9       42.47       49.22     12.43 o 
   5   3   9      703.01      607.27     32.08 o 
   6   3   9      407.36      358.25     25.26 o 
   7   3   9       95.89       78.42     17.38 o 
   8   3   9     1128.64     1139.17     45.74 o 
   9   3   9       48.31        8.86     18.98 o 
  10   3   9        6.74      -30.39     20.26 o 
  11   3   9      243.44      320.59     32.17 o 
  12   3   9       62.42       38.02     26.79 o 
  13   3   9      134.49      127.80     33.67 o 
  14   3   9      351.81      422.18     47.87 o 
  15   3   9       39.85       23.63     41.52 o 
 -20   4   9       15.91       36.85     58.14 o 
 -19   4   9        4.16      -22.72     49.58 o 
 -18   4   9       77.55       83.10     59.77 o 
 -17   4   9       38.51       33.43     42.03 o 
 -16   4   9      216.19      198.81     45.94 o 
 -15   4   9      120.48       82.73     36.43 o 
 -14   4   9      251.00      277.86     49.20 o 
 -13   4   9      288.96      324.63     36.16 o 
 -12   4   9       79.62       79.72     26.12 o 
 -11   4   9       24.98       43.25     23.01 o 
 -10   4   9      478.46      501.62     36.70 o 
  -9   4   9       32.19       31.40     18.53 o 
  -8   4   9     3252.88     2943.15    118.56 o 
  -7   4   9     3002.20     2877.08    148.81 o 
  -6   4   9     2969.04     2800.50     85.62 o 
  -5   4   9     2314.40     2289.67     73.18 o 
  -4   4   9      224.39      179.47     21.24 o 
  -3   4   9      151.04      164.07     15.05 o 
  -2   4   9      231.93      225.74     19.33 o 
  -1   4   9    11086.38    10703.40    201.04 o 
   0   4   9     2936.27     2722.99     65.78 o 
   1   4   9     6892.60     6499.69    128.61 o 
   2   4   9       99.98      108.00     14.50 o 
   3   4   9        3.25       19.31     15.61 o 
   4   4   9      334.81      336.50     23.93 o 
   5   4   9      743.61      650.91     52.23 o 
   6   4   9     1300.98     1151.59     45.34 o 
   7   4   9      627.71      677.09     38.73 o 
   8   4   9        0.36       13.65     18.20 o 
   9   4   9        7.57       -9.45     23.71 o 
  10   4   9       54.56      102.45     23.57 o 
  11   4   9       12.88        3.18     24.25 o 
  12   4   9      250.86      207.94     33.01 o 
  13   4   9       38.57       -1.02     29.76 o 
  14   4   9       18.88       76.15     38.05 o 
  15   4   9        0.76       32.81     38.57 o 
 -19   5   9        7.44        6.02     57.79 o 
 -18   5   9       24.25       26.40     48.87 o 
 -17   5   9       95.58       59.72     48.68 o 
 -16   5   9        9.76       19.31     44.10 o 
 -15   5   9      779.03      838.52     77.16 o 
 -14   5   9      283.67      383.58     61.47 o 
 -13   5   9       49.78       -7.78     30.42 o 
 -12   5   9      554.74      634.07     46.08 o 
 -11   5   9       31.85       56.35     21.46 o 
 -10   5   9      117.92      106.99     23.56 o 
  -9   5   9     1993.90     1752.35     70.07 o 
  -8   5   9       64.73       27.19     19.79 o 
  -7   5   9        3.64        4.27     16.22 o 
  -6   5   9      595.23      547.34     43.93 o 
  -5   5   9     1045.66     1057.29     49.96 o 
  -4   5   9      208.82      230.78     30.95 o 
  -3   5   9      320.99      360.24     29.67 o 
  -2   5   9      168.17      145.67     22.67 o 
  -1   5   9      228.85      260.63     27.63 o 
   0   5   9      588.34      673.41     28.08 o 
   1   5   9     3210.78     3118.25     85.04 o 
   2   5   9     1041.66     1064.65     51.80 o 
   3   5   9      617.66      565.32     45.96 o 
   4   5   9      389.66      353.61     25.99 o 
   5   5   9      125.31      125.56     31.71 o 
   6   5   9      204.48      222.78     24.56 o 
   7   5   9     1279.82     1286.26     50.23 o 
   8   5   9       43.36       40.92     21.69 o 
   9   5   9      365.38      345.19     33.10 o 
  10   5   9        4.32      -23.80     23.79 o 
  11   5   9        8.74       16.09     26.84 o 
  12   5   9       19.40       41.20     30.10 o 
  13   5   9      165.01      166.86     37.24 o 
  14   5   9        0.34      -28.42     36.02 o 
 -19   6   9       46.50       27.57     62.83 o 
 -18   6   9       11.78       47.80     57.08 o 
 -17   6   9      308.02      324.05     61.91 o 
 -16   6   9        1.52       -8.99     47.73 o 
 -15   6   9       47.81        1.07     36.57 o 
 -14   6   9        5.20       33.65     36.85 o 
 -13   6   9      581.72      563.05     56.09 o 
 -12   6   9      319.70      311.95     49.53 o 
 -11   6   9      688.88      688.22     56.41 o 
 -10   6   9        1.32      -15.10     30.53 o 
  -9   6   9      282.51      249.24     37.61 o 
  -8   6   9      945.22     1010.69     54.51 o 
  -7   6   9     3902.17     3447.69    105.86 o 
  -6   6   9     1056.99     1011.19     52.40 o 
  -5   6   9       57.40       70.57     21.57 o 
  -4   6   9       93.16      101.47     24.05 o 
  -3   6   9      249.95      304.40     31.47 o 
  -2   6   9     1099.02     1143.23     54.35 o 
  -1   6   9     3284.11     3462.20    104.22 o 
   0   6   9     4404.85     4288.76    140.48 o 
   1   6   9     1030.69     1105.13     46.81 o 
   2   6   9     1631.34     1525.07     56.77 o 
   3   6   9       43.59       36.34     18.60 o 
   4   6   9      142.12      111.03     21.43 o 
   5   6   9      223.72      195.97     26.58 o 
   6   6   9      130.70      105.41     23.22 o 
   7   6   9      213.04      268.52     29.25 o 
   8   6   9       95.19      108.17     24.44 o 
   9   6   9      381.27      349.49     44.77 o 
  10   6   9        6.86       17.15     26.15 o 
  11   6   9      168.33      143.81     34.31 o 
  12   6   9        1.19       -4.77     31.60 o 
  13   6   9      182.92      187.99     40.14 o 
 -18   7   9        2.24       20.43     61.66 o 
 -17   7   9       56.46      115.53     67.64 o 
 -16   7   9       63.26      152.16     56.92 o 
 -15   7   9       34.60       71.84     45.99 o 
 -14   7   9       74.57       31.80     61.78 o 
 -13   7   9      643.62      687.19     65.75 o 
 -12   7   9       41.30       83.39     37.42 o 
 -11   7   9      257.78      158.18     39.72 o 
 -10   7   9     1330.56     1221.95    105.00 o 
  -9   7   9      269.90      260.75     37.38 o 
  -8   7   9      373.01      337.94     37.66 o 
  -7   7   9       71.39       50.69     33.45 o 
  -6   7   9      636.22      692.68     47.12 o 
  -5   7   9     2079.89     2057.87     79.25 o 
  -4   7   9      514.97      550.91     55.44 o 
  -3   7   9       26.91       44.01     24.14 o 
  -2   7   9        1.29       -2.79     22.51 o 
  -1   7   9       10.16      -13.09     36.10 o 
   0   7   9      715.52      740.55     57.50 o 
   1   7   9      491.84      595.43     49.61 o 
   2   7   9      352.92      389.99     44.27 o 
   3   7   9       21.23      -13.58     21.84 o 
   4   7   9       18.65       29.38     28.01 o 
   5   7   9      150.39      140.27     26.52 o 
   6   7   9      126.40       86.84     24.65 o 
   7   7   9        7.73        2.51     23.43 o 
   8   7   9      140.69      179.55     46.54 o 
   9   7   9        0.44       17.56     28.00 o 
  10   7   9        9.52      -14.57     29.51 o 
  11   7   9        0.03      -15.66     29.76 o 
  12   7   9       48.44       93.52     37.84 o 
 -16   8   9      124.47      198.49     79.51 o 
 -15   8   9        1.03       47.17     52.12 o 
 -14   8   9      228.37      203.09     53.96 o 
 -13   8   9        0.79      -10.45     40.81 o 
 -12   8   9      533.49      520.79     59.63 o 
 -11   8   9       23.91        0.09     35.50 o 
 -10   8   9      522.90      467.02     54.34 o 
  -9   8   9      331.18      255.34     42.18 o 
  -8   8   9      845.46      933.24    108.93 o 
  -7   8   9      123.47      139.05     34.17 o 
  -6   8   9     1000.95     1108.03     62.45 o 
  -5   8   9       80.43      104.22     31.22 o 
  -4   8   9      180.25      190.99     32.33 o 
  -3   8   9      167.97      242.67     41.72 o 
  -2   8   9      284.29      355.88     49.07 o 
  -1   8   9        0.11       16.32     31.66 o 
   0   8   9     1242.21     1349.40     81.86 o 
   1   8   9      144.76      150.61     37.71 o 
   2   8   9       79.90      162.54     37.53 o 
   3   8   9        6.26       62.91     34.06 o 
   4   8   9      160.80      121.61     45.50 o 
   5   8   9      111.84      112.53     30.89 o 
   6   8   9      340.35      363.32     38.59 o 
   7   8   9        8.44       -6.21     28.89 o 
   8   8   9       17.92        5.21     29.66 o 
   9   8   9      138.93      180.06     36.50 o 
  10   8   9       28.52       -9.99     33.29 o 
  11   8   9        2.80       -2.69     36.82 o 
 -15   9   9        2.30       20.68     56.90 o 
 -14   9   9       18.69       12.75     55.56 o 
 -13   9   9       13.01      -12.63     48.52 o 
 -12   9   9      128.52      117.48     46.47 o 
 -11   9   9      144.94      148.50     60.92 o 
 -10   9   9      221.13      177.82     50.50 o 
  -9   9   9       11.47        4.75     39.43 o 
  -8   9   9      448.95      478.56     67.05 o 
  -7   9   9        3.67       -9.26     34.97 o 
  -6   9   9      429.66      511.82     55.92 o 
  -5   9   9      455.03      457.11     64.03 o 
  -4   9   9      149.37      150.66     45.00 o 
  -3   9   9      113.50       67.27     41.88 o 
  -2   9   9      450.03      432.15     55.20 o 
  -1   9   9      115.78      138.87     43.54 o 
   0   9   9      149.89      146.33     40.67 o 
   1   9   9      369.51      404.45     59.55 o 
   2   9   9      479.14      427.39     55.22 o 
   3   9   9      301.84      328.14     49.93 o 
   4   9   9      280.14      343.65     62.11 o 
   5   9   9       87.01       35.08     38.93 o 
   6   9   9        8.86      -32.12     36.85 o 
   7   9   9       43.66        5.17     41.14 o 
   8   9   9       34.56       65.12     37.36 o 
   9   9   9        9.69       19.74     38.01 o 
  10   9   9       10.74        8.08     41.93 o 
 -13  10   9      150.47      242.86     62.63 o 
 -12  10   9        4.37       37.00     55.27 o 
 -11  10   9      240.84      296.97     61.52 o 
 -10  10   9      280.90      175.62     59.42 o 
  -9  10   9        5.84      -16.74     42.35 o 
  -8  10   9        0.82      -64.09     42.73 o 
  -7  10   9      817.47      807.68     82.68 o 
  -6  10   9        1.33      -20.49     56.66 o 
  -5  10   9      321.01      308.92     65.00 o 
  -4  10   9       60.43       30.71     42.31 o 
  -3  10   9       10.42        8.42     42.79 o 
  -2  10   9      134.68       97.50     49.28 o 
  -1  10   9      621.63      626.70     69.12 o 
   0  10   9      201.99      137.39     59.28 o 
   1  10   9      220.11      239.50    143.05 o 
   2  10   9       23.25      101.09     45.43 o 
   3  10   9      154.66      136.66     66.35 o 
   4  10   9       41.46       -5.52     40.62 o 
   5  10   9      279.82      370.86     54.45 o 
   6  10   9        2.79      -52.68     49.40 o 
   7  10   9      242.97      226.66     56.18 o 
   8  10   9       46.30       90.59     56.19 o 
 -11  11   9       17.24       48.79     60.50 o 
 -10  11   9       62.90       31.79     55.59 o 
  -9  11   9      123.97      112.18     57.56 o 
  -8  11   9       56.83       41.93     85.01 o 
  -7  11   9       90.89       56.23     63.69 o 
  -6  11   9        8.48      -47.93     94.97 o 
  -5  11   9      682.71      783.89     93.35 o 
  -4  11   9      309.84      377.66     75.59 o 
  -3  11   9      256.87      406.94     73.32 o 
  -2  11   9       29.94      -60.52     76.33 o 
  -1  11   9       96.53       26.05     52.18 o 
   0  11   9       63.21       55.65     52.64 o 
   1  11   9      618.91      759.10     80.66 o 
   2  11   9       39.32       49.43     51.85 o 
   3  11   9      208.94      177.15     55.87 o 
   4  11   9        2.09        9.87     50.92 o 
   5  11   9        5.53        6.99     52.75 o 
   6  11   9       22.98       -5.42     55.88 o 
  -7  12   9      158.92      291.87     78.39 o 
  -6  12   9      131.01      181.31     99.39 o 
  -5  12   9        5.44       23.71     66.31 o 
  -4  12   9      102.73      128.75     76.25 o 
  -3  12   9       17.86       28.71     68.96 o 
  -2  12   9      114.20      152.42     75.53 o 
  -1  12   9       97.79      101.63     71.21 o 
   0  12   9      204.54      201.78    102.11 o 
   1  12   9       42.05       50.94     61.63 o 
 -20   0  10       83.87       -0.42    101.93 o 
 -18   0  10        0.33      -40.31     66.48 o 
 -16   0  10      287.83      391.91     91.17 o 
 -14   0  10     2996.46     2896.28    145.41 o 
 -12   0  10       63.21       79.51     32.52 o 
 -10   0  10      892.31     1065.96     72.12 o 
  -8   0  10    25244.33    24635.99    627.59 o 
  -6   0  10     1867.68     1798.90     61.20 o 
  -4   0  10      456.36      542.67     30.00 o 
  -2   0  10      728.30      713.56     34.07 o 
   0   0  10      745.16      851.98     65.64 o 
   2   0  10    12146.84    11965.86    314.50 o 
   4   0  10       14.08      -12.49     18.93 o 
   6   0  10     1537.33     1568.65     64.76 o 
   8   0  10      895.60      975.61     59.60 o 
  10   0  10      581.90      520.73    106.72 o 
  12   0  10       66.54       74.96     45.14 o 
  14   0  10       15.88       64.54     48.39 o 
 -21   1  10       11.11       18.57    120.51 o 
 -20   1  10       23.57      185.93    118.82 o 
 -19   1  10        0.64     -115.55     77.03 o 
 -18   1  10        3.40       58.56     64.58 o 
 -17   1  10       15.59       69.20     60.84 o 
 -16   1  10       63.86       52.68     37.19 o 
 -15   1  10       66.56       91.68     28.46 o 
 -14   1  10       84.91      105.51     32.01 o 
 -13   1  10        1.01      -10.98     21.18 o 
 -12   1  10       45.40       84.15     27.28 o 
 -11   1  10      204.05      243.84     25.87 o 
 -10   1  10      164.55      164.72     16.91 o 
  -9   1  10      675.22      725.86     34.42 o 
  -8   1  10     1394.01     1293.05     36.67 o 
  -7   1  10     5361.59     5110.18    101.47 o 
  -6   1  10     4421.81     4384.66     88.54 o 
  -5   1  10      354.49      412.06     19.54 o 
  -4   1  10      389.27      388.74     18.45 o 
  -3   1  10        0.92       -8.84      8.60 o 
  -2   1  10      742.07      730.40     27.25 o 
  -1   1  10     3849.26     3500.04    122.54 o 
   0   1  10    20516.03    20248.14    365.96 o 
   1   1  10     8027.20     7455.62    168.71 o 
   2   1  10     4885.71     4797.64    124.05 o 
   3   1  10       67.97       82.20     13.13 o 
   4   1  10        3.39       -6.33     11.39 o 
   5   1  10       95.08       59.32     14.91 o 
   6   1  10      410.17      440.65     30.88 o 
   7   1  10      139.37      147.10     19.77 o 
   8   1  10        5.74       12.86     18.15 o 
   9   1  10      102.80      112.59     23.12 o 
  10   1  10      431.50      511.06     35.07 o 
  11   1  10        7.12       36.85     27.66 o 
  12   1  10        1.46      -39.88     28.26 o 
  13   1  10       19.27      -20.86     33.04 o 
  14   1  10       16.06       -2.44     38.45 o 
  15   1  10        8.40       -2.31     40.04 o 
 -21   2  10      160.13       72.39    113.96 o 
 -20   2  10       12.75       45.37    107.42 o 
 -19   2  10       33.86      164.59     74.58 o 
 -18   2  10        2.59       58.88     60.29 o 
 -17   2  10       35.21       61.06     35.45 o 
 -16   2  10       74.24       32.56     32.48 o 
 -15   2  10     1058.60     1058.67     57.14 o 
 -14   2  10      200.80      210.77     33.78 o 
 -13   2  10      250.40      249.19     52.20 o 
 -12   2  10       12.09       32.80     19.65 o 
 -11   2  10      166.87      160.21     24.09 o 
 -10   2  10      893.23      840.24     43.51 o 
  -9   2  10     3719.03     3576.39    101.52 o 
  -8   2  10     2288.99     2331.52     73.29 o 
  -7   2  10     9093.93     8898.51    218.60 o 
  -6   2  10       61.49       67.75     12.19 o 
  -5   2  10        1.94      -13.19      8.79 o 
  -4   2  10     1536.90     1457.86     44.54 o 
  -3   2  10      741.26      762.46     32.43 o 
  -2   2  10      220.93      205.37     13.49 o 
  -1   2  10     3542.42     3566.40     78.70 o 
   0   2  10     1362.46     1222.04     36.35 o 
   1   2  10     4786.31     4582.78     93.25 o 
   2   2  10        0.92        1.25     10.17 o 
   3   2  10     1144.30     1226.02     43.75 o 
   4   2  10      258.20      247.53     19.41 o 
   5   2  10      195.71      200.01     18.64 o 
   6   2  10      727.76      735.40     37.27 o 
   7   2  10       87.63       92.64     19.39 o 
   8   2  10        6.18       27.89     18.45 o 
   9   2  10     1072.79      976.83     44.62 o 
  10   2  10        8.24        7.73     22.42 o 
  11   2  10       26.29       26.78     27.14 o 
  12   2  10      129.34       64.66     33.34 o 
  13   2  10        0.29       24.67     34.31 o 
  14   2  10        4.25       63.33     38.28 o 
  15   2  10      131.73       83.89     40.67 o 
 -20   3  10       15.38       -7.36     76.17 o 
 -19   3  10       43.76       81.68     50.59 o 
 -18   3  10        1.23      -11.24     43.80 o 
 -17   3  10       36.69       74.30     59.61 o 
 -16   3  10       32.30       37.97     36.32 o 
 -15   3  10        1.43       38.07     28.78 o 
 -14   3  10        0.05      -23.93     24.31 o 
 -13   3  10      230.04      268.52     34.07 o 
 -12   3  10       41.99       44.28     23.16 o 
 -11   3  10      181.35      183.87     27.18 o 
 -10   3  10       29.74       25.84     18.84 o 
  -9   3  10        7.93        4.82     17.28 o 
  -8   3  10     1177.78     1056.71     48.47 o 
  -7   3  10     2586.86     2201.57     72.09 o 
  -6   3  10      873.30      837.65     63.78 o 
  -5   3  10       12.90       38.56     15.89 o 
  -4   3  10        2.38        4.93      9.38 o 
  -3   3  10       47.79       43.16     12.84 o 
  -2   3  10     1591.58     1559.82     40.08 o 
  -1   3  10     5423.29     5358.87    106.80 o 
   0   3  10       38.85       30.68     11.12 o 
   1   3  10     4607.62     4424.16     91.55 o 
   2   3  10       52.59       40.70     14.80 o 
   3   3  10      493.61      450.03     23.18 o 
   4   3  10       25.26       26.78     13.67 o 
   5   3  10      431.76      343.22     24.07 o 
   6   3  10      244.29      286.89     23.79 o 
   7   3  10     1553.19     1435.15     55.79 o 
   8   3  10        0.08        1.56     19.55 o 
   9   3  10      105.00       84.13     25.10 o 
  10   3  10        0.08       -3.42     22.99 o 
  11   3  10       79.54       77.16     26.91 o 
  12   3  10       10.48      -13.88     27.25 o 
  13   3  10       25.12       42.46     32.74 o 
  14   3  10        6.17       67.12     40.57 o 
  15   3  10       16.66      -13.67     44.59 o 
 -20   4  10       48.64       54.19     59.64 o 
 -19   4  10        2.26       24.98     50.51 o 
 -18   4  10        0.04       25.17     47.09 o 
 -17   4  10       46.24       68.62     44.66 o 
 -16   4  10      256.43      260.82     50.84 o 
 -15   4  10      154.24      199.96     40.79 o 
 -14   4  10      892.24      927.17     70.77 o 
 -13   4  10       34.02       27.30     25.52 o 
 -12   4  10      188.45      262.90     43.93 o 
 -11   4  10       22.06       66.40     22.78 o 
 -10   4  10        1.98        2.41     19.15 o 
  -9   4  10     1099.40     1068.33     59.36 o 
  -8   4  10     2977.73     2543.29     92.31 o 
  -7   4  10      839.25      794.51     44.12 o 
  -6   4  10     1960.64     1990.39     68.86 o 
  -5   4  10     1730.98     1728.91     64.24 o 
  -4   4  10      136.06      155.96     22.86 o 
  -3   4  10      960.22      983.21     49.50 o 
  -2   4  10     2419.67     2261.41     58.20 o 
  -1   4  10     4839.28     4631.93    103.41 o 
   0   4  10     1209.10     1183.10     36.44 o 
   1   4  10       40.98       50.52     13.37 o 
   2   4  10      352.14      340.13     21.29 o 
   3   4  10      115.60      117.87     17.11 o 
   4   4  10       14.76        2.81     14.70 o 
   5   4  10      510.62      496.70     38.78 o 
   6   4  10        4.02        1.76     17.35 o 
   7   4  10        3.11      -13.11     17.81 o 
   8   4  10     1411.79     1258.11     55.15 o 
   9   4  10      504.76      489.94     38.58 o 
  10   4  10      410.29      504.85     38.84 o 
  11   4  10       55.03       17.26     31.68 o 
  12   4  10        0.95      -10.75     29.75 o 
  13   4  10       26.24       33.84     33.35 o 
  14   4  10       12.43       10.33     40.71 o 
 -19   5  10       41.89       70.22     57.64 o 
 -18   5  10       12.22      -68.83     45.89 o 
 -17   5  10       24.81       60.34     45.71 o 
 -16   5  10      197.25      233.39     53.86 o 
 -15   5  10        3.19        0.20     44.14 o 
 -14   5  10       74.33      -25.38     34.60 o 
 -13   5  10      784.02      810.23     61.70 o 
 -12   5  10       74.86       46.35     27.78 o 
 -11   5  10       19.97        2.34     27.66 o 
 -10   5  10       48.81      109.38     43.94 o 
  -9   5  10      575.44      614.03     41.37 o 
  -8   5  10      444.82      455.14     36.27 o 
  -7   5  10        4.42       23.24     19.18 o 
  -6   5  10     3094.36     2816.28     96.39 o 
  -5   5  10      113.88       93.43     32.19 o 
  -4   5  10     1206.00     1256.82     56.78 o 
  -3   5  10      243.57      227.13     25.96 o 
  -2   5  10      819.44      896.18     53.09 o 
  -1   5  10      242.34      299.83     30.55 o 
   0   5  10     4538.30     4503.38    103.17 o 
   1   5  10      321.26      330.44     26.36 o 
   2   5  10       49.91       67.05     18.10 o 
   3   5  10      731.32      667.08     37.80 o 
   4   5  10      371.17      391.72     28.39 o 
   5   5  10       47.53       38.02     19.07 o 
   6   5  10      197.29      180.06     46.40 o 
   7   5  10       46.40      115.86     22.36 o 
   8   5  10      662.48      646.62     39.84 o 
   9   5  10      121.83      118.27     27.66 o 
  10   5  10      295.55      303.81     34.30 o 
  11   5  10       52.82       26.74     30.15 o 
  12   5  10       35.48       71.41     31.54 o 
  13   5  10       25.86      -17.62     34.47 o 
 -18   6  10        6.48      -64.40     57.98 o 
 -17   6  10       59.92      151.52     56.29 o 
 -16   6  10        2.67       74.69     47.72 o 
 -15   6  10      431.69      347.33     72.85 o 
 -14   6  10      329.47      341.44     47.09 o 
 -13   6  10      339.77      249.07     56.38 o 
 -12   6  10      288.68      242.92     43.50 o 
 -11   6  10      227.16      195.93     50.83 o 
 -10   6  10      142.90      119.74     32.59 o 
  -9   6  10     1162.52     1108.67     59.22 o 
  -8   6  10     1946.09     1926.41     78.76 o 
  -7   6  10      815.26      777.85     47.30 o 
  -6   6  10        0.33       12.44     19.29 o 
  -5   6  10      482.68      421.41     36.37 o 
  -4   6  10     1326.02     1329.26     60.64 o 
  -3   6  10       82.40       86.97     24.50 o 
  -2   6  10     1505.53     1576.60     66.31 o 
  -1   6  10     1165.23     1125.43     55.55 o 
   0   6  10     1719.29     1896.09    148.43 o 
   1   6  10       29.10       41.84     25.71 o 
   2   6  10     1501.29     1355.31     54.65 o 
   3   6  10       57.45       67.11     22.09 o 
   4   6  10      722.31      649.96     39.91 o 
   5   6  10       54.14       48.15     28.90 o 
   6   6  10      256.04      222.40     28.06 o 
   7   6  10      117.46      130.15     26.58 o 
   8   6  10      500.83      444.89     37.32 o 
   9   6  10      164.57      181.98     31.46 o 
  10   6  10      174.84      185.09     41.20 o 
  11   6  10       50.59       43.61     31.91 o 
  12   6  10       29.15       -2.54     36.17 o 
  13   6  10        0.33      -34.89     37.70 o 
 -17   7  10       57.54       23.82     60.74 o 
 -16   7  10       95.13      182.91     57.97 o 
 -15   7  10        2.39      -29.14     45.01 o 
 -14   7  10      127.32      188.77     49.11 o 
 -13   7  10       85.22      112.90     41.30 o 
 -12   7  10      277.52      259.94     46.79 o 
 -11   7  10       37.44       50.92     34.21 o 
 -10   7  10       67.89       92.99     33.63 o 
  -9   7  10       35.54       15.33     28.13 o 
  -8   7  10      200.77      205.49     33.50 o 
  -7   7  10      794.18      762.99     51.10 o 
  -6   7  10      353.69      319.88     38.77 o 
  -5   7  10      150.95      105.65     34.77 o 
  -4   7  10      122.68      114.03     29.22 o 
  -3   7  10       21.75       33.98     27.46 o 
  -2   7  10       54.30       60.94     54.87 o 
  -1   7  10      889.30     1109.33     70.88 o 
   0   7  10       30.31       61.87     30.91 o 
   1   7  10     1051.43     1060.20     68.61 o 
   2   7  10      258.63      221.63     53.72 o 
   3   7  10      158.31      158.63     37.00 o 
   4   7  10       39.84       73.40     36.63 o 
   5   7  10      477.06      546.63     41.93 o 
   6   7  10       17.42       11.22     26.44 o 
   7   7  10      366.56      388.72     38.02 o 
   8   7  10        9.78      -12.32     26.82 o 
   9   7  10       35.02       31.43     27.77 o 
  10   7  10      309.54      339.39     40.42 o 
  11   7  10      126.51      102.05     49.70 o 
  12   7  10       32.02       51.95     39.13 o 
 -16   8  10       27.82        4.27     55.93 o 
 -15   8  10      103.09       89.76     55.95 o 
 -14   8  10        0.67       -1.75     44.55 o 
 -13   8  10      151.00      197.40     51.19 o 
 -12   8  10      169.55      184.00     51.60 o 
 -11   8  10      238.69      274.23     57.57 o 
 -10   8  10      156.86      158.83     41.12 o 
  -9   8  10      919.64      777.77     91.20 o 
  -8   8  10       35.85       54.80     31.38 o 
  -7   8  10      581.07      482.39     58.03 o 
  -6   8  10        0.11      -20.82     32.89 o 
  -5   8  10      126.41      140.44     31.60 o 
  -4   8  10       20.06       10.55     29.57 o 
  -3   8  10     1025.64     1167.75     75.31 o 
  -2   8  10        4.82       35.37     60.15 o 
  -1   8  10     1488.52     1535.99     86.45 o 
   0   8  10       41.16       40.01     32.76 o 
   1   8  10      245.85      166.78     70.70 o 
   2   8  10      166.89      102.87     41.52 o 
   3   8  10     1480.27     1565.38    109.97 o 
   4   8  10       16.69      -28.42     30.44 o 
   5   8  10      887.80      849.92     66.28 o 
   6   8  10       23.77      -20.49     48.28 o 
   7   8  10        0.61        1.38     31.87 o 
   8   8  10        4.27       17.50     32.98 o 
   9   8  10      190.55      137.92     43.89 o 
  10   8  10       20.66       54.27     40.19 o 
  11   8  10       83.88       24.19     42.26 o 
 -15   9  10       29.47        1.66     58.61 o 
 -14   9  10       20.11       59.59     57.11 o 
 -13   9  10      121.15       66.29     52.70 o 
 -12   9  10       85.62      138.66     59.77 o 
 -11   9  10      105.46       93.23     42.44 o 
 -10   9  10       16.57      -55.63     37.09 o 
  -9   9  10      151.38      215.78     77.53 o 
  -8   9  10      160.20      187.44     47.25 o 
  -7   9  10      313.31      324.37     70.29 o 
  -6   9  10      256.60      316.68     45.12 o 
  -5   9  10       94.61      176.23     49.51 o 
  -4   9  10        6.27       32.73     57.46 o 
  -3   9  10       68.10       39.92     42.10 o 
  -2   9  10      534.49      500.87     59.96 o 
  -1   9  10        5.66      -51.96     37.33 o 
   0   9  10      543.16      514.95     59.60 o 
   1   9  10      241.02      261.70     50.48 o 
   2   9  10        3.03       -2.20     36.92 o 
   3   9  10      161.94      164.91     70.21 o 
   4   9  10      200.10      209.89     70.76 o 
   5   9  10       25.31      -22.63     40.03 o 
   6   9  10       67.69       40.14     40.99 o 
   7   9  10       74.73       92.19     43.54 o 
   8   9  10        6.33       15.74     42.78 o 
   9   9  10      185.41      193.22     51.91 o 
 -13  10  10        4.73       13.33     58.12 o 
 -12  10  10       13.52      -36.50     51.53 o 
 -11  10  10        0.65      -31.46     49.15 o 
 -10  10  10      127.21      169.54     56.25 o 
  -9  10  10        0.08       22.04     47.84 o 
  -8  10  10      393.78      347.72     63.73 o 
  -7  10  10       54.21       82.89     69.62 o 
  -6  10  10        1.60       29.50     54.75 o 
  -5  10  10       58.07       31.86     57.42 o 
  -4  10  10      611.37      784.16     76.33 o 
  -3  10  10        0.10        7.11     45.75 o 
  -2  10  10      902.00     1028.62    131.69 o 
  -1  10  10      400.51      499.28     90.84 o 
   0  10  10      162.02      378.14    116.52 o 
   1  10  10        0.24       41.79     45.50 o 
   2  10  10      637.87      647.96    106.16 o 
   3  10  10        1.38       -7.79     45.29 o 
   4  10  10      593.71      580.21     66.61 o 
   5  10  10       81.33      136.28     51.30 o 
   6  10  10      206.54      271.50     56.25 o 
   7  10  10       28.64      -28.07     49.64 o 
 -10  11  10       59.80        2.93     57.42 o 
  -9  11  10       11.73      -18.76     80.01 o 
  -8  11  10       63.67       24.54     68.88 o 
  -7  11  10        0.10       53.14     71.68 o 
  -6  11  10      262.90      139.17     75.53 o 
  -5  11  10       29.80        4.81     64.36 o 
  -4  11  10        0.39       -1.15     61.75 o 
  -3  11  10       30.37      171.16    109.95 o 
  -2  11  10        6.73       41.72     55.73 o 
  -1  11  10       76.10       69.36     52.45 o 
   0  11  10      301.47      337.40     64.44 o 
   1  11  10        5.07       51.29     55.07 o 
   2  11  10        3.47      -42.33     50.08 o 
   3  11  10        3.72      -14.96     52.73 o 
   4  11  10      231.33      284.92     63.93 o 
  -5  12  10       14.13       29.06     66.05 o 
  -4  12  10       85.31       97.91     76.10 o 
  -3  12  10      801.78     1001.27    107.89 o 
  -2  12  10      109.08      100.68     75.33 o 
  -1  12  10      179.70      197.40     78.59 o 
 -19   0  11        2.24       64.16    105.10 o 
 -17   0  11       28.14       38.83     78.72 o 
 -15   0  11      323.20      353.92     87.79 o 
 -13   0  11      107.29      249.03     73.23 o 
 -11   0  11      560.23      649.06     41.09 o 
  -9   0  11      551.52      665.84     42.16 o 
  -7   0  11     1397.30     1236.49     57.59 o 
  -5   0  11    16111.76    16152.27    416.33 o 
  -3   0  11       64.21       87.66     16.59 o 
  -1   0  11     1616.69     1554.74     55.43 o 
   1   0  11    22457.51    20941.18    682.83 o 
   3   0  11     2673.62     2527.54     84.25 o 
   5   0  11       93.20      134.28     36.81 o 
   7   0  11      366.52      343.46     36.53 o 
   9   0  11     1817.93     1891.02    214.71 o 
  11   0  11       12.99      126.05     47.92 o 
  13   0  11        0.97        8.33     48.95 o 
 -21   1  11      127.06      201.34    117.97 o 
 -20   1  11       83.17       44.53    107.21 o 
 -19   1  11        5.84      -90.02     64.90 o 
 -18   1  11       21.01        0.16     60.20 o 
 -17   1  11      104.99      149.73     54.54 o 
 -16   1  11       23.88      -22.62     46.78 o 
 -15   1  11      191.04      184.81     51.19 o 
 -14   1  11      869.82      947.90     50.28 o 
 -13   1  11      857.52      875.31     47.93 o 
 -12   1  11       36.06       55.16     23.25 o 
 -11   1  11      527.77      536.99     36.05 o 
 -10   1  11       13.81       31.21     19.28 o 
  -9   1  11       96.20       88.74     24.03 o 
  -8   1  11     1834.70     1668.22     46.01 o 
  -7   1  11     2530.07     2594.22     63.34 o 
  -6   1  11     1089.34     1033.64     31.75 o 
  -5   1  11       27.81       25.43     11.23 o 
  -4   1  11     1402.46     1312.02     34.94 o 
  -3   1  11      139.69      159.24     13.88 o 
  -2   1  11       26.41       29.62     16.50 o 
  -1   1  11     4424.69     4299.90    100.95 o 
   0   1  11      729.97      745.46     34.79 o 
   1   1  11      604.52      567.22     24.05 o 
   2   1  11      827.21      856.74     39.32 o 
   3   1  11     4231.29     3813.34     81.95 o 
   4   1  11       43.11       60.13     14.39 o 
   5   1  11       26.10       42.18     15.42 o 
   6   1  11      783.42      813.39     57.37 o 
   7   1  11      140.30      186.38     23.25 o 
   8   1  11      691.80      772.44     40.03 o 
   9   1  11     1350.56     1427.00     54.82 o 
  10   1  11      295.54      306.50     36.48 o 
  11   1  11       25.15       -5.72     28.16 o 
  12   1  11       15.70       26.41     31.92 o 
  13   1  11       11.05       24.74     35.26 o 
  14   1  11       27.85        3.31     38.50 o 
 -20   2  11       35.71       48.33    102.78 o 
 -19   2  11       53.94       80.20    103.20 o 
 -18   2  11        0.71       -8.37     57.84 o 
 -17   2  11        1.24       51.83     47.13 o 
 -16   2  11       77.21       43.29     30.96 o 
 -15   2  11      189.93      132.85     38.63 o 
 -14   2  11       80.06      119.12     28.70 o 
 -13   2  11       22.77       28.00     24.02 o 
 -12   2  11      387.79      464.18     36.52 o 
 -11   2  11      298.54      349.59     38.44 o 
 -10   2  11      376.94      386.90     35.71 o 
  -9   2  11       20.34       66.43     19.85 o 
  -8   2  11      920.90      888.79     44.22 o 
  -7   2  11      367.04      380.60     29.08 o 
  -6   2  11     2224.64     2069.66     52.16 o 
  -5   2  11     1357.33     1205.50     36.86 o 
  -4   2  11     1364.40     1246.73     43.00 o 
  -3   2  11     1318.60     1343.32     35.86 o 
  -2   2  11       80.52       84.02     11.93 o 
  -1   2  11     1520.41     1601.01     40.45 o 
   0   2  11     7582.28     7262.21    149.62 o 
   1   2  11      254.38      298.39     34.25 o 
   2   2  11     5509.18     5415.17    109.81 o 
   3   2  11        6.16       -3.31     11.35 o 
   4   2  11      505.29      517.72     26.62 o 
   5   2  11      194.36      205.50     21.42 o 
   6   2  11       80.78       86.94     29.27 o 
   7   2  11       72.94      122.95     21.76 o 
   8   2  11     2854.50     2800.92     92.82 o 
   9   2  11       71.27       58.80     24.39 o 
  10   2  11       73.24       53.85     26.12 o 
  11   2  11        0.32        9.02     26.96 o 
  12   2  11        2.67      -19.31     32.27 o 
  13   2  11        0.39       13.59     37.25 o 
  14   2  11       35.52       31.91     41.82 o 
 -20   3  11      157.66       87.58    113.12 o 
 -19   3  11        9.81       68.17     73.52 o 
 -18   3  11        0.35      -24.25     44.67 o 
 -17   3  11        0.00      -25.89     41.38 o 
 -16   3  11        9.48       22.42     34.35 o 
 -15   3  11       11.99       48.64     29.44 o 
 -14   3  11      508.32      492.22     42.38 o 
 -13   3  11        7.42       12.11     25.04 o 
 -12   3  11        7.90      -12.20     21.41 o 
 -11   3  11       53.97       75.50     27.08 o 
 -10   3  11      188.11      203.16     28.73 o 
  -9   3  11       31.74       22.17     17.88 o 
  -8   3  11      598.79      498.24     35.28 o 
  -7   3  11      859.69      966.09     67.86 o 
  -6   3  11        6.44       26.45     18.27 o 
  -5   3  11      133.20      114.44     20.46 o 
  -4   3  11     1598.46     1446.27     87.32 o 
  -3   3  11       44.79       48.84     13.84 o 
  -2   3  11      867.68      847.86     50.00 o 
  -1   3  11      310.00      345.89     19.18 o 
   0   3  11     1224.46     1214.50     38.61 o 
   1   3  11      218.01      276.47     18.82 o 
   2   3  11     1884.11     1788.89     57.63 o 
   3   3  11       34.51       26.65     14.24 o 
   4   3  11        9.57       -3.81     15.14 o 
   5   3  11      395.38      428.71     29.95 o 
   6   3  11       11.40      -12.85     17.87 o 
   7   3  11      220.25      272.03     43.90 o 
   8   3  11      870.19      803.83     55.81 o 
   9   3  11       51.22       64.31     24.44 o 
  10   3  11      876.60      900.36     50.17 o 
  11   3  11        0.31      -17.34     27.21 o 
  12   3  11       14.80        3.35     32.39 o 
  13   3  11       60.44       56.51     40.21 o 
  14   3  11        7.25       23.71     38.16 o 
 -20   4  11        0.09      -41.25     78.23 o 
 -19   4  11        0.86       27.06     52.45 o 
 -18   4  11       57.49      142.26     52.26 o 
 -17   4  11        5.95       17.85     43.14 o 
 -16   4  11       67.31       87.32     44.22 o 
 -15   4  11       87.74      149.01     41.81 o 
 -14   4  11       77.14      131.82     32.29 o 
 -13   4  11       20.52      -33.50     22.33 o 
 -12   4  11      241.39      346.02     35.80 o 
 -11   4  11        2.68        3.25     20.70 o 
 -10   4  11      105.69       87.00     36.27 o 
  -9   4  11      183.72      239.70     29.67 o 
  -8   4  11      613.66      612.23     40.24 o 
  -7   4  11       34.47       46.15     19.00 o 
  -6   4  11     1482.35     1334.19     57.60 o 
  -5   4  11     1582.58     1427.95     59.62 o 
  -4   4  11      256.76      210.84     25.71 o 
  -3   4  11      389.63      375.91     32.80 o 
  -2   4  11      816.18      776.41     43.52 o 
  -1   4  11      220.40      229.85     21.14 o 
   0   4  11      103.23      108.52     18.81 o 
   1   4  11     4719.68     4430.41    126.55 o 
   2   4  11     1617.86     1496.33     49.37 o 
   3   4  11      671.26      609.86     31.56 o 
   4   4  11        2.78       -6.79     15.66 o 
   5   4  11        4.17      -12.21     19.89 o 
   6   4  11        1.16       -1.56     18.40 o 
   7   4  11      606.81      677.98     38.48 o 
   8   4  11      619.65      625.43     38.29 o 
   9   4  11      503.22      483.73     37.34 o 
  10   4  11       42.36       58.40     27.35 o 
  11   4  11        1.57      -11.67     28.89 o 
  12   4  11        1.74       12.43     31.40 o 
  13   4  11        4.07      -11.85     34.97 o 
 -19   5  11       45.92       68.95     61.80 o 
 -18   5  11        0.21      -32.28     52.73 o 
 -17   5  11       16.44       -9.47     47.22 o 
 -16   5  11       37.98       30.86     43.47 o 
 -15   5  11       94.48       82.61     40.87 o 
 -14   5  11       28.62       29.44     33.65 o 
 -13   5  11      363.30      353.72     39.85 o 
 -12   5  11      399.62      373.30     38.99 o 
 -11   5  11      160.85      161.82     31.29 o 
 -10   5  11      147.98      143.60     27.67 o 
  -9   5  11        3.26        1.80     19.27 o 
  -8   5  11       10.71       -5.25     18.21 o 
  -7   5  11     1532.86     1571.02     76.69 o 
  -6   5  11      235.61      249.54     28.60 o 
  -5   5  11      228.28      292.17     29.88 o 
  -4   5  11      658.35      755.65     45.58 o 
  -3   5  11      141.01      160.74     30.94 o 
  -2   5  11      312.53      302.53     37.20 o 
  -1   5  11        5.41       21.61     22.14 o 
   0   5  11      183.49      209.86     29.34 o 
   1   5  11      523.53      529.18     33.67 o 
   2   5  11       29.92       42.33     18.24 o 
   3   5  11     2308.84     2115.23     93.78 o 
   4   5  11        7.32        1.96     17.97 o 
   5   5  11       15.48       12.09     20.00 o 
   6   5  11      418.32      388.29     61.27 o 
   7   5  11        0.05        2.69     21.94 o 
   8   5  11        1.92       -8.33     24.36 o 
   9   5  11     1114.44     1041.18     69.03 o 
  10   5  11       16.89        6.66     29.64 o 
  11   5  11       87.93      128.79     35.19 o 
  12   5  11        0.18        3.00     34.78 o 
  13   5  11       24.49      -12.68     38.26 o 
 -18   6  11        6.57       14.47     57.00 o 
 -17   6  11       74.21       65.71     54.30 o 
 -16   6  11       68.44       55.19     48.68 o 
 -15   6  11      475.08      499.92     60.12 o 
 -14   6  11       41.89        1.58     60.22 o 
 -13   6  11       94.25       35.30     38.70 o 
 -12   6  11        0.66      -43.01     30.20 o 
 -11   6  11      468.33      425.61     42.68 o 
 -10   6  11        5.07       -7.93     24.64 o 
  -9   6  11      506.10      464.84     40.26 o 
  -8   6  11      512.93      494.51     54.81 o 
  -7   6  11      198.62      152.89     35.45 o 
  -6   6  11      656.98      668.19     46.18 o 
  -5   6  11     1684.34     1747.38     71.60 o 
  -4   6  11      598.21      599.79     43.63 o 
  -3   6  11      194.34      170.44     39.13 o 
  -2   6  11      240.20      266.57     36.30 o 
  -1   6  11      114.68      203.87     37.65 o 
   0   6  11        4.10      -36.44     24.30 o 
   1   6  11     2524.54     2533.10    117.10 o 
   2   6  11      962.21     1103.81     67.23 o 
   3   6  11      159.94      124.18     26.03 o 
   4   6  11      191.02      213.33     28.84 o 
   5   6  11       15.58        2.63     23.79 o 
   6   6  11      130.66      124.24     28.59 o 
   7   6  11      515.96      550.81     63.42 o 
   8   6  11      273.26      280.30     43.14 o 
   9   6  11       48.08        2.64     28.20 o 
  10   6  11      139.60      135.98     34.98 o 
  11   6  11      148.06      103.20     39.03 o 
  12   6  11        3.71      -14.07     35.31 o 
 -17   7  11        0.01        8.36     54.91 o 
 -16   7  11       30.16       53.41     53.03 o 
 -15   7  11       24.56      113.21     49.69 o 
 -14   7  11      262.90      278.06     95.65 o 
 -13   7  11       22.20       21.78     39.31 o 
 -12   7  11       43.52       21.61     38.13 o 
 -11   7  11      283.26      271.45     45.33 o 
 -10   7  11      128.87      127.61     33.70 o 
  -9   7  11      235.31      232.01     37.10 o 
  -8   7  11      582.86      616.72     70.49 o 
  -7   7  11      101.57       86.62     30.52 o 
  -6   7  11        3.57        0.97     25.17 o 
  -5   7  11      445.75      471.51     42.47 o 
  -4   7  11      242.44      290.00     34.75 o 
  -3   7  11      228.05      230.30     34.96 o 
  -2   7  11      961.75     1079.77     96.08 o 
  -1   7  11       30.75       20.53     32.32 o 
   0   7  11       12.51      -24.00     31.85 o 
   1   7  11      208.10      228.58     42.80 o 
   2   7  11     1330.67     1135.58     72.58 o 
   3   7  11      388.11      398.74     47.57 o 
   4   7  11      607.04      597.08     62.65 o 
   5   7  11      234.41      184.09     33.35 o 
   6   7  11      188.77      149.56     46.23 o 
   7   7  11      153.98      139.45     34.88 o 
   8   7  11      220.94      102.79     54.69 o 
   9   7  11      195.17      150.94     44.40 o 
  10   7  11      224.37      183.34     42.69 o 
  11   7  11        0.16      -16.80     41.51 o 
 -16   8  11      251.21      296.97     69.76 o 
 -15   8  11        8.26       11.13     55.52 o 
 -14   8  11       50.37       33.94     57.95 o 
 -13   8  11        2.92      -62.53     41.69 o 
 -12   8  11      483.80      553.58     63.93 o 
 -11   8  11       13.38       24.06     38.46 o 
 -10   8  11      598.69      635.94     60.09 o 
  -9   8  11       35.32       -3.89     42.52 o 
  -8   8  11      117.76      166.00     36.99 o 
  -7   8  11      189.74      177.93     36.28 o 
  -6   8  11      507.22      620.15     50.81 o 
  -5   8  11        0.15       38.97     44.00 o 
  -4   8  11      248.92      242.80     53.46 o 
  -3   8  11      109.87      110.49     46.76 o 
  -2   8  11      657.77      704.38     75.33 o 
  -1   8  11       62.68       85.41     41.99 o 
   0   8  11      889.06     1089.61     76.66 o 
   1   8  11        9.46      -24.52     36.18 o 
   2   8  11     1075.32     1100.82     75.83 o 
   3   8  11       95.96      145.96     41.34 o 
   4   8  11       10.00      -37.32     35.20 o 
   5   8  11       31.12       -8.39     39.09 o 
   6   8  11       55.86      -15.27     38.50 o 
   7   8  11       58.80       49.74     39.24 o 
   8   8  11      436.89      390.45     46.63 o 
   9   8  11       59.00       16.88     37.37 o 
  10   8  11        2.12      -20.31     41.92 o 
 -14   9  11       25.60       58.49     58.36 o 
 -13   9  11        0.52      -15.60     51.28 o 
 -12   9  11        2.62       19.34     45.00 o 
 -11   9  11        0.01      -13.78     37.25 o 
 -10   9  11       45.27       41.02     39.72 o 
  -9   9  11      223.23      210.48     47.27 o 
  -8   9  11      224.69      229.86     58.54 o 
  -7   9  11        6.85        8.92     40.02 o 
  -6   9  11       12.03      150.72     70.82 o 
  -5   9  11        0.58       34.18     43.66 o 
  -4   9  11      394.86      464.77     78.96 o 
  -3   9  11      300.07      282.85     87.18 o 
  -2   9  11      230.48      283.52     54.55 o 
  -1   9  11      442.54      434.80     94.61 o 
   0   9  11      270.65      300.60     52.58 o 
   1   9  11       64.81       70.71     57.82 o 
   2   9  11      814.38      821.25     70.00 o 
   3   9  11      285.03      227.55     51.11 o 
   4   9  11      285.93      292.89     50.70 o 
   5   9  11       78.98       25.39     44.70 o 
   6   9  11      128.99      111.99     50.08 o 
   7   9  11       69.83       32.76     49.43 o 
   8   9  11       56.50       68.21     52.25 o 
 -12  10  11      109.96      106.22     60.46 o 
 -11  10  11      230.93      238.72     62.99 o 
 -10  10  11        7.18      -37.70     47.63 o 
  -9  10  11      220.33      273.58     61.12 o 
  -8  10  11      228.93      165.53     70.53 o 
  -7  10  11       11.46       43.35     64.68 o 
  -6  10  11       20.04       51.98     66.58 o 
  -5  10  11      401.21      471.48     73.15 o 
  -4  10  11        0.70      -52.10     49.61 o 
  -3  10  11      227.30      260.80     58.14 o 
  -2  10  11       36.36       17.19     49.90 o 
  -1  10  11        2.58       14.23     46.71 o 
   0  10  11        8.59       78.31     51.88 o 
   1  10  11      648.62      705.79    105.96 o 
   2  10  11        1.12       31.80     46.04 o 
   3  10  11      262.94      300.86     60.58 o 
   4  10  11       61.94       56.61     54.05 o 
   5  10  11        0.65       23.38     55.60 o 
   6  10  11       26.72       39.99     55.86 o 
  -9  11  11       33.96        2.40     74.07 o 
  -8  11  11       23.89        4.59     67.78 o 
  -7  11  11       48.84       37.32     67.23 o 
  -6  11  11       18.23      -18.34     66.50 o 
  -5  11  11      168.38      154.08     69.34 o 
  -4  11  11        0.05      -73.38     62.84 o 
  -3  11  11      503.23      498.81    123.71 o 
  -2  11  11       86.00       69.31     71.49 o 
  -1  11  11      225.84      243.43     69.15 o 
   0  11  11       56.16      150.35     61.27 o 
   1  11  11       15.58      -62.75     53.28 o 
   2  11  11        1.16        9.48     54.25 o 
   3  11  11      299.08      240.00     68.41 o 
 -20   0  12      365.59      381.99    125.57 o 
 -18   0  12       32.90      124.52     92.65 o 
 -16   0  12       25.98       -0.63     65.64 o 
 -14   0  12     1978.33     2091.67    179.60 o 
 -12   0  12     7964.90     7560.06    443.62 o 
 -10   0  12        7.51       11.34     25.45 o 
  -8   0  12       48.10       35.29     19.96 o 
  -6   0  12    10166.59    10003.71    266.89 o 
  -4   0  12      201.69      210.65     23.46 o 
  -2   0  12      929.70      858.28     40.83 o 
   0   0  12     1543.60     1678.67     89.90 o 
   2   0  12      576.81      538.18     36.40 o 
   4   0  12      746.46      752.71     63.15 o 
   6   0  12      271.69      256.84     33.30 o 
   8   0  12      253.57      246.79     66.63 o 
  10   0  12      580.92      685.97     67.70 o 
  12   0  12      132.89      145.18     56.61 o 
  14   0  12        6.99      -13.58     58.30 o 
 -20   1  12      110.47      213.79    123.67 o 
 -19   1  12        9.38       81.20     66.94 o 
 -18   1  12       22.77       75.53     64.46 o 
 -17   1  12       53.38       42.44     51.44 o 
 -16   1  12       32.35        1.33     50.51 o 
 -15   1  12        0.61        9.60     45.96 o 
 -14   1  12      226.96      257.38    120.30 o 
 -13   1  12        0.02       63.65     27.87 o 
 -12   1  12     1062.67      987.77     50.25 o 
 -11   1  12       86.65       82.03     22.53 o 
 -10   1  12      208.25      231.93     26.49 o 
  -9   1  12       65.31       59.22     22.59 o 
  -8   1  12      410.70      465.72     32.22 o 
  -7   1  12      139.14      154.40     17.78 o 
  -6   1  12     2590.89     2505.88     67.04 o 
  -5   1  12     2902.48     2658.53     64.54 o 
  -4   1  12     4862.27     4351.16     88.99 o 
  -3   1  12      117.06      109.15     13.44 o 
  -2   1  12      343.93      339.50     34.71 o 
  -1   1  12      859.62      862.69     53.70 o 
   0   1  12      205.63      205.06     21.49 o 
   1   1  12     2784.56     2554.09     59.41 o 
   2   1  12     4230.05     3895.27    129.94 o 
   3   1  12     1071.79      992.80     38.15 o 
   4   1  12      118.42      143.80     18.63 o 
   5   1  12        8.06       18.76     15.68 o 
   6   1  12      414.28      475.88     29.80 o 
   7   1  12      210.56      281.32     34.16 o 
   8   1  12      921.72      972.17     45.36 o 
   9   1  12      220.98      223.98     30.02 o 
  10   1  12       81.35       93.98     31.74 o 
  11   1  12        8.16      -13.54     34.43 o 
  12   1  12       50.61       35.07     36.92 o 
  13   1  12        3.10       -6.08     38.54 o 
  14   1  12       18.83       28.72     41.89 o 
 -20   2  12       27.90      -92.65    105.10 o 
 -19   2  12      300.66      335.35    124.09 o 
 -18   2  12       14.22      133.45     64.75 o 
 -17   2  12        1.52        4.06     57.56 o 
 -16   2  12        0.32       29.48     59.51 o 
 -15   2  12        5.57       -5.37     28.58 o 
 -14   2  12       17.06       31.49     26.50 o 
 -13   2  12     2384.26     2366.60     90.38 o 
 -12   2  12      139.13      154.25     27.04 o 
 -11   2  12      830.57      990.20     97.12 o 
 -10   2  12      116.36      171.86     25.14 o 
  -9   2  12      160.95      168.86     28.95 o 
  -8   2  12      204.74      239.50     25.36 o 
  -7   2  12     2813.58     2637.94     81.38 o 
  -6   2  12      238.68      232.26     25.93 o 
  -5   2  12     4159.12     3605.26    189.31 o 
  -4   2  12        0.62        8.95     12.24 o 
  -3   2  12       51.93       38.03     13.78 o 
  -2   2  12        9.78       18.19     13.01 o 
  -1   2  12     1327.94     1400.93     38.72 o 
   0   2  12      799.66      724.55     34.80 o 
   1   2  12     1698.72     1552.87     52.79 o 
   2   2  12       10.51       -2.38     12.32 o 
   3   2  12      416.46      422.39     31.76 o 
   4   2  12      126.54      149.25     18.76 o 
   5   2  12       31.66        8.44     17.94 o 
   6   2  12       73.04       71.05     21.44 o 
   7   2  12      327.40      313.39     49.65 o 
   8   2  12      289.90      320.59     33.41 o 
   9   2  12      214.39      244.48     32.63 o 
  10   2  12       13.53       26.79     27.32 o 
  11   2  12      304.54      306.23     43.37 o 
  12   2  12        0.13      -43.71     32.96 o 
  13   2  12        2.83        7.78     38.85 o 
 -20   3  12       21.38       81.67    113.96 o 
 -19   3  12        7.05      -28.91    101.30 o 
 -18   3  12       34.02       -9.50    107.00 o 
 -17   3  12       11.63       18.42     38.92 o 
 -16   3  12       15.61        9.23     33.32 o 
 -15   3  12       20.68       25.21     32.23 o 
 -14   3  12        3.00       -2.75     26.82 o 
 -13   3  12       18.75      -13.92     24.08 o 
 -12   3  12      101.20      144.35     27.26 o 
 -11   3  12      334.68      394.72     35.73 o 
 -10   3  12       66.14       56.84     21.73 o 
  -9   3  12      211.35      193.64     25.05 o 
  -8   3  12       22.11       44.36     19.39 o 
  -7   3  12       41.09       38.15     21.22 o 
  -6   3  12      724.20      641.08     39.22 o 
  -5   3  12     2677.29     2644.66     83.30 o 
  -4   3  12       18.56       28.50     19.12 o 
  -3   3  12       34.68       17.20     23.09 o 
  -2   3  12      712.76      718.21     37.47 o 
  -1   3  12       93.22       66.78     15.32 o 
   0   3  12     1214.58     1143.22     43.30 o 
   1   3  12     3490.16     3299.08     83.42 o 
   2   3  12      568.06      519.16     26.37 o 
   3   3  12      662.65      610.47     31.23 o 
   4   3  12       45.21       43.11     17.58 o 
   5   3  12      173.31      195.14     25.31 o 
   6   3  12        0.74       13.05     19.12 o 
   7   3  12      443.11      417.35     33.07 o 
   8   3  12       52.43       45.71     23.31 o 
   9   3  12      856.78      848.78     46.45 o 
  10   3  12       27.37       -4.69     28.16 o 
  11   3  12      102.99      164.81     33.89 o 
  12   3  12        0.39       -4.49     37.01 o 
  13   3  12        3.30        8.12     39.52 o 
 -19   4  12      160.12      108.37     83.32 o 
 -18   4  12       78.32      -31.49     50.35 o 
 -17   4  12        0.32      -12.63     43.69 o 
 -16   4  12        0.71       -2.45     39.05 o 
 -15   4  12       81.45      113.30     37.44 o 
 -14   4  12      265.81      258.61     40.04 o 
 -13   4  12      184.02      182.80     34.04 o 
 -12   4  12     1059.79     1044.41     65.58 o 
 -11   4  12       11.24       32.73     29.15 o 
 -10   4  12      109.49      147.12     26.20 o 
  -9   4  12       19.93        3.26     19.08 o 
  -8   4  12       46.93       11.67     19.75 o 
  -7   4  12      639.12      615.80     56.01 o 
  -6   4  12     1920.49     1710.81     73.30 o 
  -5   4  12      977.37      857.75     54.57 o 
  -4   4  12      727.93      714.08     44.20 o 
  -3   4  12       94.16      135.72     49.16 o 
  -2   4  12      191.22      212.12     27.73 o 
  -1   4  12      120.86       57.47     38.62 o 
   0   4  12      209.23      192.68     20.71 o 
   1   4  12     1087.24     1060.73     41.39 o 
   2   4  12      447.93      465.66     32.53 o 
   3   4  12      279.06      305.92     29.37 o 
   4   4  12      241.59      307.31     27.22 o 
   5   4  12      205.39      198.42     39.77 o 
   6   4  12      105.52      104.71     22.93 o 
   7   4  12      320.96      321.82     41.26 o 
   8   4  12       17.52        7.82     23.94 o 
   9   4  12      128.11       89.14     29.25 o 
  10   4  12      320.50      352.21     38.72 o 
  11   4  12       62.12      142.49     36.33 o 
  12   4  12       31.53       54.20     37.70 o 
  13   4  12        3.64        2.50     41.17 o 
 -19   5  12       40.32       37.53     61.03 o 
 -18   5  12       57.43      113.84     75.58 o 
 -17   5  12      111.58       98.94     54.03 o 
 -16   5  12        1.50      -15.29     44.56 o 
 -15   5  12       37.91       41.17     40.10 o 
 -14   5  12      121.19      172.09     36.88 o 
 -13   5  12        0.97       -3.92     28.10 o 
 -12   5  12      249.43      290.00     36.42 o 
 -11   5  12      902.03     1009.13     58.47 o 
 -10   5  12       13.38        2.06     23.36 o 
  -9   5  12      185.87      215.61     30.13 o 
  -8   5  12      394.60      489.86     39.55 o 
  -7   5  12      454.29      524.74     49.38 o 
  -6   5  12      464.77      391.65     38.69 o 
  -5   5  12       33.93       31.21     23.42 o 
  -4   5  12     2053.62     2021.20    118.05 o 
  -3   5  12      166.29      225.42     31.52 o 
  -2   5  12      524.37      516.70     40.20 o 
  -1   5  12       39.56        2.85     22.95 o 
   0   5  12      670.42      701.36     54.63 o 
   1   5  12      330.32      337.20     39.10 o 
   2   5  12     1703.34     1715.55     69.18 o 
   3   5  12       70.67       59.65     21.41 o 
   4   5  12       90.07       82.92     23.48 o 
   5   5  12       29.14       56.03     24.31 o 
   6   5  12      233.25      127.21     44.42 o 
   7   5  12        1.37        2.29     24.47 o 
   8   5  12      780.18      753.41     44.91 o 
   9   5  12        2.81       10.79     28.24 o 
  10   5  12       21.81      -16.72     31.09 o 
  11   5  12      137.34      235.65     55.38 o 
  12   5  12      100.85       83.37     40.72 o 
 -18   6  12      124.32       29.08     61.34 o 
 -17   6  12        3.56       12.48     50.15 o 
 -16   6  12       23.60       -0.15     43.71 o 
 -15   6  12       43.14      -41.88     56.23 o 
 -14   6  12        2.63       84.85     50.29 o 
 -13   6  12      649.96      586.29     59.33 o 
 -12   6  12      373.14      421.62     61.08 o 
 -11   6  12      183.60      160.66     35.92 o 
 -10   6  12       12.83       19.41     25.96 o 
  -9   6  12        0.18       -1.14     29.03 o 
  -8   6  12       28.40       39.00     24.77 o 
  -7   6  12       89.87      100.16     28.05 o 
  -6   6  12      364.22      371.60     38.44 o 
  -5   6  12      783.69      818.40     51.24 o 
  -4   6  12       92.02       98.07     34.98 o 
  -3   6  12      288.52      303.10     44.28 o 
  -2   6  12      639.07      614.19     47.16 o 
  -1   6  12        1.22       10.45     32.71 o 
   0   6  12     2264.94     2128.58    100.77 o 
   1   6  12       27.81       63.61     31.96 o 
   2   6  12       54.85       45.81     32.03 o 
   3   6  12        0.89       -5.99     29.45 o 
   4   6  12     1047.37     1011.95     52.94 o 
   5   6  12      154.08      241.86     39.22 o 
   6   6  12      639.15      615.99     44.40 o 
   7   6  12        0.05       30.20     29.91 o 
   8   6  12      145.61      160.06     37.98 o 
   9   6  12       26.61       51.47     36.89 o 
  10   6  12      240.03      191.71     43.74 o 
  11   6  12       34.92       30.78     38.50 o 
 -17   7  12       48.79        0.72     59.18 o 
 -16   7  12        8.00      -55.96     48.59 o 
 -15   7  12       25.26       54.69     47.98 o 
 -14   7  12       39.27       47.64     42.16 o 
 -13   7  12        6.24       -6.54     47.03 o 
 -12   7  12      269.72      217.85     43.61 o 
 -11   7  12      244.75      273.81     52.24 o 
 -10   7  12      308.93      242.87     40.25 o 
  -9   7  12        2.49       -3.25     28.02 o 
  -8   7  12      344.50      370.98     62.24 o 
  -7   7  12        1.41      -32.46     27.63 o 
  -6   7  12       23.26       30.80     26.30 o 
  -5   7  12      361.71      421.66     41.30 o 
  -4   7  12       78.44       69.78     29.27 o 
  -3   7  12      600.83      696.85     63.53 o 
  -2   7  12        2.30      -41.72     30.68 o 
  -1   7  12       14.41       44.32     33.56 o 
   0   7  12      222.94      210.61     44.00 o 
   1   7  12     1593.76     1627.50     99.76 o 
   2   7  12      116.77      161.70     42.21 o 
   3   7  12      465.02      475.04     54.71 o 
   4   7  12      135.36       71.45     54.20 o 
   5   7  12      144.57      182.46     42.22 o 
   6   7  12       11.98       -2.17     37.09 o 
   7   7  12      523.87      507.51     53.53 o 
   8   7  12      118.37       53.03     36.35 o 
   9   7  12      206.90      250.01     46.81 o 
  10   7  12       14.15      -14.11     42.01 o 
 -16   8  12        0.43      -29.57     56.66 o 
 -15   8  12        2.51      -36.45     55.12 o 
 -14   8  12       48.10      -24.15     48.20 o 
 -13   8  12      285.95      263.37     68.54 o 
 -12   8  12        4.35       16.05     38.44 o 
 -11   8  12      121.80      145.34     45.10 o 
 -10   8  12        0.97        9.85     34.89 o 
  -9   8  12        0.95       16.47     39.15 o 
  -8   8  12      219.06      195.01     39.70 o 
  -7   8  12      198.55      209.95     41.38 o 
  -6   8  12        6.11       -0.84     29.25 o 
  -5   8  12        1.87        0.05     37.38 o 
  -4   8  12      427.33      528.03     63.98 o 
  -3   8  12      287.45      275.90     50.14 o 
  -2   8  12       74.92       65.19     47.12 o 
  -1   8  12     1855.49     1918.35    103.02 o 
   0   8  12        6.06      -36.44     38.86 o 
   1   8  12     1164.80     1130.81     78.45 o 
   2   8  12       56.20       94.89     41.92 o 
   3   8  12      376.71      314.28     71.22 o 
   4   8  12        0.07       25.54     42.79 o 
   5   8  12      545.34      590.80     61.05 o 
   6   8  12       48.63       28.73     43.59 o 
   7   8  12      605.01      715.07     71.10 o 
   8   8  12       24.70       32.76     48.91 o 
   9   8  12        6.61      -32.21     49.28 o 
 -14   9  12        2.23       -3.51     56.88 o 
 -13   9  12        5.09       29.74     54.72 o 
 -12   9  12       31.56       38.23     49.55 o 
 -11   9  12      381.84      353.77     55.97 o 
 -10   9  12      111.12      154.31     46.82 o 
  -9   9  12      105.00      125.27     47.36 o 
  -8   9  12        1.26       22.75     40.77 o 
  -7   9  12       75.46      122.34     57.30 o 
  -6   9  12       46.12      -10.91     50.38 o 
  -5   9  12      238.08      278.15     57.43 o 
  -4   9  12      234.60      278.16     60.81 o 
  -3   9  12       47.23       53.80     55.99 o 
  -2   9  12       17.84        7.09     48.53 o 
  -1   9  12       18.27       50.48     49.11 o 
   0   9  12      311.49      248.19     56.40 o 
   1   9  12      273.76      250.13     64.32 o 
   2   9  12      231.60      294.17     55.30 o 
   3   9  12       67.15       50.11     48.55 o 
   4   9  12       25.38      102.22     62.85 o 
   5   9  12       96.29       92.98     51.29 o 
   6   9  12      146.05      104.99     54.66 o 
   7   9  12       63.88      111.43     51.67 o 
 -12  10  12       99.70       52.96     56.62 o 
 -11  10  12       25.08       68.39     54.22 o 
 -10  10  12        1.66       59.72     57.34 o 
  -9  10  12        1.11      -17.96     74.03 o 
  -8  10  12       49.14        1.11     64.56 o 
  -7  10  12        0.47      -20.76     56.59 o 
  -6  10  12      122.75       76.00     65.61 o 
  -5  10  12       29.82       16.24     59.46 o 
  -4  10  12        3.31       11.76     84.20 o 
  -3  10  12      116.60      142.76     71.77 o 
  -2  10  12      320.16      466.04     69.88 o 
  -1  10  12        7.50       -1.10     51.73 o 
   0  10  12      469.73      475.24     67.15 o 
   1  10  12       87.08       48.78     53.61 o 
   2  10  12       28.21       11.66     88.98 o 
   3  10  12       34.80      -64.50     50.87 o 
   4  10  12      120.91      124.52     57.08 o 
   5  10  12       14.62      -79.96     54.56 o 
  -8  11  12       37.48       70.94     72.90 o 
  -7  11  12       13.17        7.08     71.70 o 
  -6  11  12        0.82       -5.44     67.24 o 
  -5  11  12       22.95      -11.06     72.01 o 
  -4  11  12      170.67      212.80     79.12 o 
  -3  11  12       56.37      -49.21     60.28 o 
  -2  11  12        0.82      -18.50     63.35 o 
  -1  11  12       15.46       31.41     61.15 o 
   0  11  12       23.56       24.02     61.48 o 
   1  11  12        6.46        8.13     57.83 o 
 -19   0  13      403.53      342.32    115.23 o 
 -17   0  13        0.77      -32.71     74.71 o 
 -15   0  13        6.35       34.19     69.43 o 
 -13   0  13     1043.70     1406.62    151.53 o 
 -11   0  13     1101.28     1014.92    120.93 o 
  -9   0  13      267.73      222.31     31.92 o 
  -7   0  13      305.86      350.70     60.38 o 
  -5   0  13       10.97       13.78     16.26 o 
  -3   0  13     8607.95     7692.88    370.12 o 
  -1   0  13      334.49      365.52     32.69 o 
   1   0  13      572.67      471.43     34.50 o 
   3   0  13     2651.14     2493.97     87.90 o 
   5   0  13      774.42      678.88     56.37 o 
   7   0  13        3.73      -20.21     27.92 o 
   9   0  13     1033.29     1122.41    150.74 o 
  11   0  13      254.21      253.97     69.03 o 
  13   0  13        0.21        9.22     56.51 o 
 -20   1  13       29.47      102.95     77.08 o 
 -19   1  13      325.37      316.89     83.26 o 
 -18   1  13      104.46      192.52     71.85 o 
 -17   1  13        1.85       18.64     63.74 o 
 -16   1  13       39.84       -4.39     54.00 o 
 -15   1  13       53.40       54.29     50.98 o 
 -14   1  13       69.06       28.00     46.16 o 
 -13   1  13     1270.90     1275.59     98.42 o 
 -12   1  13     2752.50     2973.80    154.52 o 
 -11   1  13     2164.18     2187.92     82.65 o 
 -10   1  13      211.92      131.96     29.48 o 
  -9   1  13      274.68      288.13     27.97 o 
  -8   1  13      195.05      189.82     24.42 o 
  -7   1  13       10.33      -13.27     22.16 o 
  -6   1  13      230.01      272.87     21.20 o 
  -5   1  13     1030.98      953.04     35.09 o 
  -4   1  13      417.78      393.73     23.36 o 
  -3   1  13      496.93      516.45     26.15 o 
  -2   1  13      440.91      410.87     24.04 o 
  -1   1  13     1329.68     1261.58     43.59 o 
   0   1  13        3.97       -7.28     12.02 o 
   1   1  13      694.11      605.14     27.24 o 
   2   1  13       10.59       25.07     13.83 o 
   3   1  13       72.70       42.86     16.11 o 
   4   1  13       53.89       71.70     18.29 o 
   5   1  13      886.81      987.45     40.38 o 
   6   1  13       90.27       78.30     21.66 o 
   7   1  13       32.58       57.22     22.92 o 
   8   1  13       17.23       39.03     24.99 o 
   9   1  13       52.60       76.58     30.83 o 
  10   1  13      276.08      310.58     41.29 o 
  11   1  13      391.20      360.42     45.87 o 
  12   1  13      116.81      133.60     43.28 o 
  13   1  13       10.41       -0.70     40.55 o 
 -20   2  13      417.84      434.54    121.77 o 
 -19   2  13        6.78       33.56    100.67 o 
 -18   2  13       22.23       33.53     63.32 o 
 -17   2  13       63.81       53.53     61.96 o 
 -16   2  13        1.00       30.62     53.36 o 
 -15   2  13        0.49      -19.71     69.43 o 
 -14   2  13      658.42      611.37     51.17 o 
 -13   2  13        0.81      -12.85     25.11 o 
 -12   2  13       90.86       61.74     26.19 o 
 -11   2  13      647.01      632.84     51.27 o 
 -10   2  13      126.87      115.76     25.22 o 
  -9   2  13       98.30      121.04     29.01 o 
  -8   2  13       10.98       28.40     19.13 o 
  -7   2  13      703.89      792.15     45.34 o 
  -6   2  13      353.73      386.29     33.17 o 
  -5   2  13      114.60      130.51     23.00 o 
  -4   2  13     2469.50     2109.41     64.58 o 
  -3   2  13       84.21       66.95     14.86 o 
  -2   2  13      488.37      470.90     25.75 o 
  -1   2  13      158.86      155.94     21.22 o 
   0   2  13      210.71      265.96     21.18 o 
   1   2  13      239.97      183.74     20.76 o 
   2   2  13     1068.24      998.58     36.32 o 
   3   2  13      227.10      186.65     37.74 o 
   4   2  13     1786.45     1756.94     66.71 o 
   5   2  13       96.53       97.80     21.62 o 
   6   2  13       75.85       64.43     23.58 o 
   7   2  13        0.14      -15.88     21.71 o 
   8   2  13      338.37      375.61     35.34 o 
   9   2  13       59.66       48.48     30.00 o 
  10   2  13      662.37      726.47     53.25 o 
  11   2  13        0.47       44.29     37.95 o 
  12   2  13       13.77      -56.75     38.37 o 
  13   2  13       15.92       76.00     42.50 o 
 -20   3  13       67.62      115.65    117.76 o 
 -19   3  13       21.98       40.52    108.27 o 
 -18   3  13      204.92      161.45    110.80 o 
 -17   3  13        0.08       58.07     62.87 o 
 -16   3  13       13.61       25.64     38.20 o 
 -15   3  13        1.69      -30.63     30.80 o 
 -14   3  13      102.68       74.94     44.47 o 
 -13   3  13       10.64      -10.64     31.71 o 
 -12   3  13     1723.83     1494.30     66.74 o 
 -11   3  13      245.46      373.58     40.46 o 
 -10   3  13      152.41      202.24     28.56 o 
  -9   3  13       14.67       38.36     21.71 o 
  -8   3  13      149.36      159.34     27.26 o 
  -7   3  13      162.66      167.64     28.81 o 
  -6   3  13     1204.67     1120.12     65.75 o 
  -5   3  13       30.93       -6.24     19.71 o 
  -4   3  13       11.31      -20.17     18.59 o 
  -3   3  13        0.53      -11.01     21.44 o 
  -2   3  13      692.12      660.03     41.24 o 
  -1   3  13        1.04        2.97     15.11 o 
   0   3  13        4.43       27.39     16.28 o 
   1   3  13      114.55      154.09     20.04 o 
   2   3  13       50.79       37.92     19.13 o 
   3   3  13      190.05      265.06     24.58 o 
   4   3  13     1270.93     1198.59     95.87 o 
   5   3  13        0.34       48.65     22.04 o 
   6   3  13      367.58      407.01     35.30 o 
   7   3  13        1.97      -19.36     24.73 o 
   8   3  13       87.69       92.56     28.23 o 
   9   3  13       45.28       36.34     27.54 o 
  10   3  13      318.77      360.13     38.47 o 
  11   3  13        4.43       23.77     34.33 o 
  12   3  13       61.49       51.14     40.79 o 
 -19   4  13      179.74      134.65    114.81 o 
 -18   4  13       28.84       42.00    102.36 o 
 -17   4  13       17.02       -0.77     49.11 o 
 -16   4  13       14.98      -28.70     35.92 o 
 -15   4  13        3.68       45.54     36.60 o 
 -14   4  13      138.55      123.34     33.62 o 
 -13   4  13      410.44      392.41     73.47 o 
 -12   4  13       73.31       95.96     34.45 o 
 -11   4  13        0.57      -24.58     23.22 o 
 -10   4  13      155.26      156.78     29.20 o 
  -9   4  13       19.14       11.86     21.64 o 
  -8   4  13       16.85       38.04     24.18 o 
  -7   4  13        7.31       16.71     21.80 o 
  -6   4  13      647.25      777.32    102.32 o 
  -5   4  13      277.17      318.31     74.60 o 
  -4   4  13      527.79      553.83     41.08 o 
  -3   4  13     1470.90     1496.50     68.52 o 
  -2   4  13      389.95      345.63     34.05 o 
  -1   4  13       11.68      -29.42     21.04 o 
   0   4  13      616.14      629.01     32.37 o 
   1   4  13       69.43       71.90     21.95 o 
   2   4  13      235.38      288.91     29.66 o 
   3   4  13      842.51      923.40     46.68 o 
   4   4  13      261.43      293.36     32.30 o 
   5   4  13      170.71      177.99     33.30 o 
   6   4  13        0.03        4.78     23.44 o 
   7   4  13      110.68      102.25     27.16 o 
   8   4  13       47.52       51.47     28.38 o 
   9   4  13      337.31      286.30     40.34 o 
  10   4  13       57.18       68.89     33.62 o 
  11   4  13       93.12       98.87     38.86 o 
  12   4  13       44.59       53.62     40.12 o 
 -18   5  13        2.09      -63.56     52.41 o 
 -17   5  13        8.96      -25.47     46.41 o 
 -16   5  13        1.30      -27.96     44.87 o 
 -15   5  13       26.74       -8.14     38.12 o 
 -14   5  13       71.16       78.82     34.27 o 
 -13   5  13      241.74      218.28     38.56 o 
 -12   5  13        6.22       67.42     30.00 o 
 -11   5  13      501.66      388.52     57.28 o 
 -10   5  13       90.49       20.92     26.76 o 
  -9   5  13      338.27      424.12     40.42 o 
  -8   5  13       30.21       29.24     26.41 o 
  -7   5  13       19.49       53.88     31.90 o 
  -6   5  13       72.40       68.57     24.26 o 
  -5   5  13      550.08      603.20     56.33 o 
  -4   5  13      173.19      202.45     46.64 o 
  -3   5  13      319.22      303.36     35.24 o 
  -2   5  13       10.28       21.38     25.54 o 
  -1   5  13      413.54      554.95     43.54 o 
   0   5  13        0.71      -37.09     29.21 o 
   1   5  13       79.61      110.33     33.14 o 
   2   5  13       56.81       40.39     31.07 o 
   3   5  13      181.23      177.15     30.30 o 
   4   5  13      320.03      296.54     34.10 o 
   5   5  13      996.04      843.87     58.91 o 
   6   5  13       14.82       -3.89     25.81 o 
   7   5  13      248.25      241.87     36.27 o 
   8   5  13      175.71      182.75     36.19 o 
   9   5  13       16.39        7.17     35.35 o 
  10   5  13        7.16      -14.97     38.12 o 
  11   5  13      242.13      153.88     40.90 o 
 -18   6  13       68.42       82.14    101.64 o 
 -17   6  13      127.92      223.72     61.91 o 
 -16   6  13        4.47        9.65     46.07 o 
 -15   6  13       34.45       65.47     47.01 o 
 -14   6  13       15.98        5.94     40.34 o 
 -13   6  13      522.15      497.26     57.66 o 
 -12   6  13       27.54       48.26     33.12 o 
 -11   6  13      114.30      136.81     34.39 o 
 -10   6  13       49.60       13.12     32.71 o 
  -9   6  13      273.22      236.28     36.83 o 
  -8   6  13       69.09       74.47     28.50 o 
  -7   6  13      548.18      632.94     65.21 o 
  -6   6  13      169.18      285.57     41.18 o 
  -5   6  13       25.77       56.01     28.15 o 
  -4   6  13        2.89       46.40     28.52 o 
  -3   6  13     1577.37     1472.07     70.78 o 
  -2   6  13      145.74      208.82     45.49 o 
  -1   6  13      658.30      672.80     59.91 o 
   0   6  13       65.34       48.92     34.71 o 
   1   6  13      239.51      234.29     45.45 o 
   2   6  13      174.58      213.21     42.60 o 
   3   6  13      920.75      919.58     65.27 o 
   4   6  13      394.74      364.32     71.36 o 
   5   6  13        0.29        9.40     29.51 o 
   6   6  13        9.69       43.98     30.69 o 
   7   6  13       32.14       54.30     32.76 o 
   8   6  13      138.49      118.48     38.37 o 
   9   6  13      199.72      210.50     44.45 o 
  10   6  13       87.69       94.49     44.23 o 
 -16   7  13       14.65        2.40     53.81 o 
 -15   7  13       19.57      -23.70     47.58 o 
 -14   7  13       99.31       42.68     47.76 o 
 -13   7  13       24.13      -16.86     38.76 o 
 -12   7  13      294.92      261.15     50.40 o 
 -11   7  13       12.61       21.42     34.22 o 
 -10   7  13       25.61      -36.93     35.22 o 
  -9   7  13        6.10        2.27     30.44 o 
  -8   7  13       15.44      -27.86     30.56 o 
  -7   7  13       24.22       25.62     28.95 o 
  -6   7  13      273.49      322.52     40.13 o 
  -5   7  13        0.56        9.81     28.62 o 
  -4   7  13        0.51       29.78     43.07 o 
  -3   7  13     1348.99     1493.72     89.67 o 
  -2   7  13      602.42      739.27     76.82 o 
  -1   7  13       63.71      118.36     40.75 o 
   0   7  13      999.66     1173.71    146.61 o 
   1   7  13      477.48      570.51     90.38 o 
   2   7  13       48.83      123.02     44.82 o 
   3   7  13       69.37       95.26     42.99 o 
   4   7  13      689.32      629.26     61.69 o 
   5   7  13      391.88      327.22     50.10 o 
   6   7  13      439.52      404.81     54.37 o 
   7   7  13      154.52      122.08     49.29 o 
   8   7  13       21.14       79.80     46.58 o 
   9   7  13       46.75       16.75     40.73 o 
 -15   8  13       14.61       40.20     56.85 o 
 -14   8  13      363.15      376.51     68.99 o 
 -13   8  13        6.84       37.48     47.23 o 
 -12   8  13        5.63       57.19     43.55 o 
 -11   8  13       34.83      -20.08     39.10 o 
 -10   8  13      411.12      344.15     73.90 o 
  -9   8  13        3.96      -38.59     36.25 o 
  -8   8  13      163.13      222.67     41.58 o 
  -7   8  13       14.60       25.39     33.18 o 
  -6   8  13      114.14      100.36     35.97 o 
  -5   8  13       15.33       18.47     39.02 o 
  -4   8  13      793.21     1064.06    100.43 o 
  -3   8  13        9.32        7.89     40.64 o 
  -2   8  13      498.07      473.10     60.96 o 
  -1   8  13        0.02        7.79     40.15 o 
   0   8  13      425.16      456.27     61.05 o 
   1   8  13      170.70      122.72     48.35 o 
   2   8  13      267.31      191.49     51.60 o 
   3   8  13       56.73       92.41     50.54 o 
   4   8  13      254.75      233.58     54.30 o 
   5   8  13      124.31      137.56     49.89 o 
   6   8  13       32.87       21.48     48.83 o 
   7   8  13       45.86      119.32     54.58 o 
   8   8  13       43.20      -16.75     48.27 o 
 -13   9  13      109.40       46.81     55.76 o 
 -12   9  13      115.08       37.63     52.67 o 
 -11   9  13       13.20       54.48     49.12 o 
 -10   9  13       46.35       51.80     97.33 o 
  -9   9  13        4.29       35.68     43.54 o 
  -8   9  13        0.34       39.67     40.31 o 
  -7   9  13       31.72      124.38     54.82 o 
  -6   9  13       48.89       21.42     53.65 o 
  -5   9  13       89.51      139.20     56.93 o 
  -4   9  13       76.55       83.57     52.26 o 
  -3   9  13        5.97      -44.28     49.77 o 
  -2   9  13      578.56      678.68     74.97 o 
  -1   9  13      176.66      252.54     56.89 o 
   0   9  13      352.98      385.76     63.52 o 
   1   9  13       33.82        1.70     46.42 o 
   2   9  13       21.27        8.42     48.03 o 
   3   9  13       71.37      169.23     52.99 o 
   4   9  13      646.30      703.53    152.28 o 
   5   9  13      187.31      184.86     55.31 o 
   6   9  13      113.03      152.13     59.75 o 
 -11  10  13       30.80       83.58     66.04 o 
 -10  10  13      143.61      248.68     80.82 o 
  -9  10  13      188.41      392.75     81.51 o 
  -8  10  13        1.23      -28.26     69.25 o 
  -7  10  13      119.27       40.41     71.33 o 
  -6  10  13       16.36      -51.85     59.10 o 
  -5  10  13        3.00      -19.52     95.10 o 
  -4  10  13      112.30      133.19     62.02 o 
  -3  10  13      339.51      439.43     73.00 o 
  -2  10  13       14.80       17.80     58.11 o 
  -1  10  13      232.15      199.07     63.48 o 
   0  10  13       12.41      -15.41     58.23 o 
   1  10  13       28.28       50.78     56.79 o 
   2  10  13        1.64      -45.13     55.23 o 
   3  10  13       80.05       56.24     58.45 o 
  -6  11  13        1.86       50.41     71.61 o 
  -5  11  13        4.04      108.85     85.05 o 
  -4  11  13       11.62       40.68     66.31 o 
  -3  11  13      275.20      243.46     74.08 o 
  -2  11  13        3.03      -73.40     68.93 o 
  -1  11  13      151.52       37.68     68.97 o 
 -20   0  14        9.78      114.60    120.93 o 
 -18   0  14      838.01      824.98    146.89 o 
 -16   0  14      236.89      138.02     91.80 o 
 -14   0  14       67.34       87.79     75.13 o 
 -12   0  14     2221.65     2536.55    197.33 o 
 -10   0  14     4055.04     3654.04    249.67 o 
  -8   0  14        9.27        5.63     24.25 o 
  -6   0  14       64.59       35.56     22.66 o 
  -4   0  14     3993.25     3954.74    138.21 o 
  -2   0  14      317.84      361.50     37.44 o 
   0   0  14        4.41        6.15     25.06 o 
   2   0  14      755.44      707.43     45.92 o 
   4   0  14      331.93      406.89     38.88 o 
   6   0  14       47.76       51.80     35.00 o 
   8   0  14      224.67      222.60     47.37 o 
  10   0  14        3.26      -45.60     50.53 o 
  12   0  14      272.02      300.90     65.79 o 
 -20   1  14      108.20      116.99     84.39 o 
 -19   1  14      203.06      213.12     82.08 o 
 -18   1  14      117.49       85.04     72.45 o 
 -17   1  14        8.30       15.54     62.16 o 
 -16   1  14      116.00       60.39     98.35 o 
 -15   1  14        1.63      -11.60     48.19 o 
 -14   1  14      168.24      161.91     56.96 o 
 -13   1  14      385.20      424.61     66.25 o 
 -12   1  14      379.65      387.19     64.69 o 
 -11   1  14       63.97       78.42     45.21 o 
 -10   1  14     1773.81     1720.90     72.89 o 
  -9   1  14       31.68      -17.47     20.31 o 
  -8   1  14        4.84       29.92     35.46 o 
  -7   1  14      565.80      524.88     36.52 o 
  -6   1  14        2.92        3.30     27.46 o 
  -5   1  14      851.62      949.79     35.88 o 
  -4   1  14     1561.32     1469.29     50.08 o 
  -3   1  14     1256.18     1159.04     46.52 o 
  -2   1  14     1183.44     1036.20     68.79 o 
  -1   1  14        8.80        0.04     13.53 o 
   0   1  14      406.48      473.24     25.15 o 
   1   1  14        5.62       30.92     15.12 o 
   2   1  14      321.06      330.43     31.92 o 
   3   1  14      720.71      716.90     52.16 o 
   4   1  14     1204.48     1185.38     46.41 o 
   5   1  14      306.59      333.33     28.28 o 
   6   1  14       80.31       57.24     24.72 o 
   7   1  14       19.46       28.91     25.14 o 
   8   1  14      328.58      350.31     38.30 o 
   9   1  14      283.09      308.32     41.16 o 
  10   1  14      578.85      645.61     51.74 o 
  11   1  14      157.35      188.68     45.40 o 
  12   1  14        8.00        4.82     41.75 o 
 -20   2  14        0.00       62.89    110.17 o 
 -19   2  14       65.43       19.96     72.81 o 
 -18   2  14      109.79      174.43     78.57 o 
 -17   2  14      273.45      408.00    123.04 o 
 -16   2  14       21.41       67.52     59.02 o 
 -15   2  14       11.01       79.71     57.30 o 
 -14   2  14       20.26      -23.41     47.26 o 
 -13   2  14      179.39      214.11     36.42 o 
 -12   2  14      112.56      167.41     35.00 o 
 -11   2  14     3880.75     3457.51    117.75 o 
 -10   2  14       30.41      -23.30     21.65 o 
  -9   2  14      589.34      590.82     40.41 o 
  -8   2  14        3.24        9.45     25.37 o 
  -7   2  14      227.58      217.69     28.52 o 
  -6   2  14      221.23      167.00     27.09 o 
  -5   2  14     3075.66     2849.78    133.45 o 
  -4   2  14      207.45       94.20     30.19 o 
  -3   2  14     1880.76     1757.79     95.23 o 
  -2   2  14      331.77      340.23     30.26 o 
  -1   2  14        1.38      -11.50     14.49 o 
   0   2  14        8.01       14.64     16.42 o 
   1   2  14        4.12       -3.50     16.67 o 
   2   2  14       80.53      117.11     19.82 o 
   3   2  14      623.03      638.10     58.78 o 
   4   2  14       54.02       59.39     21.75 o 
   5   2  14       32.48       11.51     21.87 o 
   6   2  14      137.54      137.67     26.91 o 
   7   2  14      139.24       69.61     26.13 o 
   8   2  14       35.62       53.64     28.16 o 
   9   2  14      105.95      120.28     34.98 o 
  10   2  14       10.97       59.16     38.16 o 
  11   2  14       39.93      105.09     44.42 o 
  12   2  14       23.86       39.44     42.57 o 
 -19   3  14      238.07      334.51    124.52 o 
 -18   3  14       53.11      176.86    115.23 o 
 -17   3  14       47.06       40.63     65.11 o 
 -16   3  14       33.35       37.45     61.16 o 
 -15   3  14       24.83       56.74     35.32 o 
 -14   3  14        4.53      -42.88     32.09 o 
 -13   3  14      589.36      675.30     55.50 o 
 -12   3  14       66.93       85.61     27.17 o 
 -11   3  14      142.44      170.66     30.18 o 
 -10   3  14        9.76       -1.20     23.48 o 
  -9   3  14      351.70      356.42     40.61 o 
  -8   3  14      338.45      345.86     34.97 o 
  -7   3  14      183.29      161.25     26.64 o 
  -6   3  14      534.87      451.82     39.18 o 
  -5   3  14      133.69      123.81     26.43 o 
  -4   3  14      308.69      334.70     47.09 o 
  -3   3  14     3572.39     3627.58    108.70 o 
  -2   3  14        0.48        8.65     20.93 o 
  -1   3  14       74.06       61.05     24.95 o 
   0   3  14       24.04       37.11     17.79 o 
   1   3  14        6.75       -7.05     18.01 o 
   2   3  14        7.16        8.42     21.32 o 
   3   3  14      976.12      926.80     45.25 o 
   4   3  14      408.58      484.12     46.94 o 
   5   3  14      222.35      240.25     28.23 o 
   6   3  14       98.89      113.00     28.28 o 
   7   3  14      114.58      233.03     33.48 o 
   8   3  14       42.69       27.09     30.17 o 
   9   3  14      294.77      235.42     36.74 o 
  10   3  14       64.02       99.11     35.56 o 
  11   3  14       95.45       83.16     40.17 o 
 -19   4  14       18.32       70.70    111.85 o 
 -18   4  14      168.15      242.70    115.44 o 
 -17   4  14       90.63      242.91    116.07 o 
 -16   4  14       32.57      -59.94     42.21 o 
 -15   4  14        1.40        2.45     35.52 o 
 -14   4  14        2.90      -20.24     29.39 o 
 -13   4  14       36.81       23.20     29.26 o 
 -12   4  14      675.77      673.25     49.80 o 
 -11   4  14      664.73      661.68     60.59 o 
 -10   4  14     1271.30     1300.74     63.92 o 
  -9   4  14       48.23      137.95     30.50 o 
  -8   4  14        0.04       13.72     21.28 o 
  -7   4  14      295.11      305.16     33.68 o 
  -6   4  14       55.28       60.34     37.46 o 
  -5   4  14      330.75      318.23     44.89 o 
  -4   4  14     1378.82     1414.21     72.62 o 
  -3   4  14      115.03       17.13     25.15 o 
  -2   4  14      289.20      443.50     64.46 o 
  -1   4  14        0.75       -9.45     24.21 o 
   0   4  14       75.76       63.47     26.45 o 
   1   4  14       97.25      116.50     33.37 o 
   2   4  14      101.01      104.10     26.99 o 
   3   4  14      116.06      125.25     28.25 o 
   4   4  14       62.99       73.99     27.95 o 
   5   4  14      759.69      796.15     47.99 o 
   6   4  14      140.43       97.09     31.11 o 
   7   4  14      107.83      127.60     35.53 o 
   8   4  14       53.47       72.25     41.06 o 
   9   4  14      108.97      140.38     38.19 o 
  10   4  14        2.91       -6.78     34.03 o 
  11   4  14       12.14      -11.32     36.77 o 
 -18   5  14       85.36       80.41     67.84 o 
 -17   5  14       87.56       97.50     66.19 o 
 -16   5  14      108.94      162.69     60.53 o 
 -15   5  14      104.76      107.67     40.81 o 
 -14   5  14        2.40      -13.36     34.88 o 
 -13   5  14      145.96      106.00     35.03 o 
 -12   5  14       28.58        1.50     29.77 o 
 -11   5  14       10.80       51.81     29.67 o 
 -10   5  14      730.69      707.52     52.06 o 
  -9   5  14      173.42      304.49     41.93 o 
  -8   5  14       55.50       36.16     26.36 o 
  -7   5  14      254.01      267.35     35.64 o 
  -6   5  14       37.77       73.69     27.92 o 
  -5   5  14      107.65       73.62     34.66 o 
  -4   5  14      549.30      483.54     62.89 o 
  -3   5  14       48.93       59.13     30.55 o 
  -2   5  14      816.90      949.70     55.77 o 
  -1   5  14        1.59      -17.75     32.89 o 
   0   5  14       23.62      -28.95     30.02 o 
   1   5  14      504.97      476.84     48.54 o 
   2   5  14      292.49      285.50     44.78 o 
   3   5  14      102.25      104.88     38.11 o 
   4   5  14     1227.94     1030.11     54.48 o 
   5   5  14       63.14       63.31     29.15 o 
   6   5  14       12.22       13.54     30.55 o 
   7   5  14        8.40      -12.93     29.62 o 
   8   5  14      137.72      166.55     39.42 o 
   9   5  14        3.47        4.80     39.06 o 
  10   5  14      142.73      153.56     41.49 o 
 -17   6  14       73.69       51.85     57.44 o 
 -16   6  14      102.30      162.03     61.56 o 
 -15   6  14        0.37       -0.11     43.83 o 
 -14   6  14      243.80      272.40     50.15 o 
 -13   6  14       95.61       95.11     43.00 o 
 -12   6  14       38.06       33.13     35.08 o 
 -11   6  14      305.35      281.61     55.62 o 
 -10   6  14      170.09      131.28     35.78 o 
  -9   6  14      104.46       70.12     33.66 o 
  -8   6  14        0.07       26.85     29.91 o 
  -7   6  14      137.31      203.03     53.63 o 
  -6   6  14        3.21       -4.88     26.60 o 
  -5   6  14      147.10      230.74     40.10 o 
  -4   6  14      724.98      848.05     71.77 o 
  -3   6  14      340.19      332.93     56.75 o 
  -2   6  14      280.48      219.42     66.40 o 
  -1   6  14        0.21      -44.55     34.16 o 
   0   6  14      190.44      216.44     47.24 o 
   1   6  14       10.99       15.71     43.68 o 
   2   6  14     1073.86     1211.82     78.00 o 
   3   6  14        4.18       20.80     33.20 o 
   4   6  14        0.06      -30.11     36.08 o 
   5   6  14        0.75       -2.80     44.84 o 
   6   6  14      456.92      509.52     72.99 o 
   7   6  14       43.97       39.22     36.13 o 
   8   6  14      190.74      114.05     42.50 o 
   9   6  14        0.37      -16.04     40.43 o 
 -16   7  14      123.07      109.31     61.63 o 
 -15   7  14       93.28      113.02     53.85 o 
 -14   7  14       19.91        4.36     46.24 o 
 -13   7  14       19.32       59.87     45.08 o 
 -12   7  14       90.37       94.05     43.89 o 
 -11   7  14      165.92      143.68     40.61 o 
 -10   7  14      363.22      325.47     54.31 o 
  -9   7  14      163.02      192.91     39.51 o 
  -8   7  14       94.56       75.86     35.06 o 
  -7   7  14      135.35      156.21     45.29 o 
  -6   7  14      470.85      523.88     49.41 o 
  -5   7  14       35.91       10.10     40.88 o 
  -4   7  14       25.44       41.78     45.10 o 
  -3   7  14      754.32      930.85     79.57 o 
  -2   7  14      179.52      219.23     53.84 o 
  -1   7  14      201.24      134.44     50.84 o 
   0   7  14       64.85       77.04     42.56 o 
   1   7  14      162.35      120.74     74.39 o 
   2   7  14      136.01       64.19     44.87 o 
   3   7  14      532.88      598.96     62.39 o 
   4   7  14      105.46       94.54     44.21 o 
   5   7  14       91.73       71.15     64.97 o 
   6   7  14       28.13       26.01     50.34 o 
   7   7  14       97.44       90.38     52.69 o 
   8   7  14        0.06      -13.59     48.53 o 
 -14   8  14       14.60       61.21     57.00 o 
 -13   8  14        0.24        2.54     50.23 o 
 -12   8  14       32.42       35.82     46.96 o 
 -11   8  14      255.21      316.73     53.53 o 
 -10   8  14       22.35       64.22     43.19 o 
  -9   8  14        1.68       42.28     37.84 o 
  -8   8  14       13.85       14.66     39.22 o 
  -7   8  14       36.09       -4.88     35.95 o 
  -6   8  14        4.42       93.77     49.47 o 
  -5   8  14      483.36      500.44     79.20 o 
  -4   8  14        1.30       41.38     51.54 o 
  -3   8  14        8.14      -10.32     54.71 o 
  -2   8  14      228.18      271.71     80.27 o 
  -1   8  14      197.65      189.89     71.63 o 
   0   8  14        8.92       42.60     48.00 o 
   1   8  14      439.87      384.65     87.09 o 
   2   8  14        0.96      -25.21     56.42 o 
   3   8  14      298.05      239.73     55.91 o 
   4   8  14       58.27       65.88     49.15 o 
   5   8  14      136.77      149.84     57.72 o 
   6   8  14        0.04      -66.59     49.93 o 
   7   8  14      144.54       71.48     64.49 o 
 -12   9  14       15.26       -7.30     51.05 o 
 -11   9  14      125.91      122.97     65.18 o 
 -10   9  14        8.82       -7.51     44.26 o 
  -9   9  14      205.01      307.85     60.54 o 
  -8   9  14       56.97      122.32     65.01 o 
  -7   9  14       50.99      132.46     56.82 o 
  -6   9  14        2.75      -12.92     49.09 o 
  -5   9  14        0.01      -80.36     53.57 o 
  -4   9  14       32.92       22.69     81.27 o 
  -3   9  14      559.37      577.25    102.78 o 
  -2   9  14      196.65      222.57     60.46 o 
  -1   9  14       40.82        1.15     50.14 o 
   0   9  14        0.09       69.64     53.70 o 
   1   9  14       27.60       24.35     56.64 o 
   2   9  14       60.54      144.23     59.72 o 
   3   9  14      175.01      175.98     82.40 o 
   4   9  14       30.73       -6.46     53.01 o 
   5   9  14        4.69      -40.85     57.57 o 
 -10  10  14      114.06      176.69     73.02 o 
  -9  10  14      156.80      115.78     76.73 o 
  -8  10  14       11.61        4.25     65.07 o 
  -7  10  14        0.36       16.15     71.81 o 
  -6  10  14        2.13       54.88     66.97 o 
  -5  10  14       10.55       26.02     64.69 o 
  -4  10  14       50.29       13.54     67.83 o 
  -3  10  14       74.83      128.74     67.63 o 
  -2  10  14        7.49       20.19     63.66 o 
  -1  10  14       33.26      -78.50     59.73 o 
   0  10  14       15.77       61.85     59.91 o 
   1  10  14        5.83      -48.24     56.65 o 
   2  10  14       93.43       28.77     75.71 o 
 -19   0  15      285.69      328.18    120.93 o 
 -17   0  15      420.66      365.53    121.14 o 
 -15   0  15      221.67      157.23     87.37 o 
 -13   0  15      286.58      168.84     71.54 o 
 -11   0  15      980.53     1008.59    126.21 o 
  -9   0  15       11.50       43.90     49.17 o 
  -7   0  15        6.67       22.13     31.07 o 
  -5   0  15      626.74      731.21     50.25 o 
  -3   0  15      301.97      248.33     35.44 o 
  -1   0  15      197.95      218.14     28.77 o 
   1   0  15        6.88       46.22     25.89 o 
   3   0  15        9.66       13.90     25.07 o 
   5   0  15     1095.93     1066.51    124.04 o 
   7   0  15       96.57      105.43     45.45 o 
   9   0  15       33.24      -41.18     44.79 o 
  11   0  15      482.14      735.19     94.89 o 
 -19   1  15        0.32      -28.03     81.16 o 
 -18   1  15       48.69        7.63     69.71 o 
 -17   1  15      611.98      761.28    104.04 o 
 -16   1  15      344.76      349.19    136.02 o 
 -15   1  15      174.31      145.28     64.15 o 
 -14   1  15        1.71       22.86     51.58 o 
 -13   1  15        7.23       42.90     49.28 o 
 -12   1  15      329.85      371.60    114.70 o 
 -11   1  15      629.29      619.63     71.40 o 
 -10   1  15      909.17      877.54     82.97 o 
  -9   1  15      181.12      234.39     51.02 o 
  -8   1  15       39.27       37.62     25.72 o 
  -7   1  15      644.03      622.77     45.12 o 
  -6   1  15      314.84      324.34     35.02 o 
  -5   1  15      958.65      952.69     54.04 o 
  -4   1  15      441.65      408.32     27.25 o 
  -3   1  15     1279.06     1225.64     42.99 o 
  -2   1  15      102.79      105.04     18.87 o 
  -1   1  15      566.92      503.06     62.43 o 
   0   1  15       67.90       17.94     18.71 o 
   1   1  15       74.43       77.71     21.92 o 
   2   1  15      149.07      129.05     25.73 o 
   3   1  15       70.03      101.37     21.24 o 
   4   1  15       35.29       96.82     21.72 o 
   5   1  15      270.30      280.21     29.04 o 
   6   1  15      111.01      110.00     28.90 o 
   7   1  15      333.77      285.58     46.70 o 
   8   1  15       46.77       18.06     32.01 o 
   9   1  15       53.60       38.00     37.37 o 
  10   1  15        1.34      -19.77     39.96 o 
  11   1  15       23.56      -22.47     41.49 o 
 -19   2  15       12.98       69.35     78.55 o 
 -18   2  15      572.78      577.20    101.78 o 
 -17   2  15        7.01        1.42     67.15 o 
 -16   2  15        2.82      -26.03     66.33 o 
 -15   2  15      150.33       85.41     80.62 o 
 -14   2  15       90.56      149.15     85.79 o 
 -13   2  15       29.77       30.50     53.97 o 
 -12   2  15     1225.70     1029.57     94.25 o 
 -11   2  15       32.44       34.32     28.44 o 
 -10   2  15        8.21      -36.75     24.50 o 
  -9   2  15      224.00      300.57     35.40 o 
  -8   2  15       63.80       85.01     29.57 o 
  -7   2  15       30.13      -17.23     36.05 o 
  -6   2  15       64.19       83.72     25.23 o 
  -5   2  15      582.34      560.55     38.98 o 
  -4   2  15      248.73      231.38     32.68 o 
  -3   2  15        1.15       -9.95     19.46 o 
  -2   2  15      441.66      427.58     28.31 o 
  -1   2  15        8.56        0.08     16.63 o 
   0   2  15       10.57       19.90     18.55 o 
   1   2  15      124.07       93.96     21.33 o 
   2   2  15      288.05      158.23     25.49 o 
   3   2  15       29.92       14.89     22.96 o 
   4   2  15      456.25      457.26     53.67 o 
   5   2  15      154.16      137.68     27.44 o 
   6   2  15      287.64      312.59     34.33 o 
   7   2  15       11.66       22.08     28.23 o 
   8   2  15        4.55      -12.50     31.18 o 
   9   2  15        0.13       -8.64     35.91 o 
  10   2  15      174.79      224.82     43.80 o 
  11   2  15       19.60       44.96     41.61 o 
 -19   3  15        3.62       48.75    112.07 o 
 -18   3  15      172.95      115.18     79.79 o 
 -17   3  15       14.89      103.81     77.94 o 
 -16   3  15      276.91      434.56     84.83 o 
 -15   3  15        2.90       26.99     61.63 o 
 -14   3  15        0.25        2.74     37.96 o 
 -13   3  15       80.82      175.34     40.48 o 
 -12   3  15      465.20      479.74     48.14 o 
 -11   3  15      215.36      189.47     31.97 o 
 -10   3  15     2436.81     2429.23     86.34 o 
  -9   3  15      102.90      157.14     29.52 o 
  -8   3  15       63.88       86.14     26.21 o 
  -7   3  15      112.20       96.28     33.21 o 
  -6   3  15      115.58      134.55     28.79 o 
  -5   3  15       27.26       64.74     34.23 o 
  -4   3  15     1621.12     1616.58     68.66 o 
  -3   3  15       18.20       41.29     25.70 o 
  -2   3  15       78.63       60.86     29.39 o 
  -1   3  15      388.29      389.93     36.54 o 
   0   3  15      255.99      281.59     39.00 o 
   1   3  15       40.94       63.23     22.45 o 
   2   3  15      167.42      215.31     28.39 o 
   3   3  15      153.15      173.33     29.05 o 
   4   3  15       46.87       26.95     26.73 o 
   5   3  15      152.27      108.50     30.57 o 
   6   3  15      628.51      616.86     46.32 o 
   7   3  15        4.92       33.61     33.17 o 
   8   3  15       52.44       43.26     35.51 o 
   9   3  15        0.03      -17.42     35.95 o 
  10   3  15       10.31       22.49     38.85 o 
 -18   4  15      126.26       30.39    110.38 o 
 -17   4  15      196.22      177.70    110.80 o 
 -16   4  15       12.87       24.12     65.36 o 
 -15   4  15        1.75       13.00     40.63 o 
 -14   4  15       15.96       85.47     36.19 o 
 -13   4  15       99.44       79.82     34.94 o 
 -12   4  15      352.46      373.21     41.98 o 
 -11   4  15      540.98      596.34     49.04 o 
 -10   4  15        1.87       19.41     31.26 o 
  -9   4  15      226.33      279.44     35.76 o 
  -8   4  15       83.17      124.02     29.37 o 
  -7   4  15      268.06      404.29     53.77 o 
  -6   4  15      398.05      365.61     41.53 o 
  -5   4  15       55.98       50.00     30.18 o 
  -4   4  15      122.31      131.33     30.51 o 
  -3   4  15      216.84      224.73     61.75 o 
  -2   4  15      567.74      560.10     52.42 o 
  -1   4  15       71.95      113.77     34.95 o 
   0   4  15       35.38       51.38     34.10 o 
   1   4  15       22.92       11.27     31.09 o 
   2   4  15      294.56      327.91     61.84 o 
   3   4  15       73.42      105.02     30.76 o 
   4   4  15      465.79      463.58     41.24 o 
   5   4  15      450.97      481.16     43.97 o 
   6   4  15       32.57       27.53     31.06 o 
   7   4  15       31.21        6.93     34.40 o 
   8   4  15        0.16      -14.55     37.10 o 
   9   4  15        1.04      -19.90     38.26 o 
  10   4  15        5.20       -3.81     41.20 o 
 -18   5  15        0.48       -4.64    102.78 o 
 -17   5  15      324.00      322.86     71.90 o 
 -16   5  15        0.77      -60.80     46.16 o 
 -15   5  15       22.01       88.13     38.32 o 
 -14   5  15       88.65       59.29     43.01 o 
 -13   5  15       96.61       79.35     37.04 o 
 -12   5  15      213.51      294.59     42.25 o 
 -11   5  15      775.38      825.79     58.93 o 
 -10   5  15       63.85       96.52     31.15 o 
  -9   5  15      452.24      437.82     68.16 o 
  -8   5  15       12.25       47.30     29.56 o 
  -7   5  15      129.38      153.76     33.37 o 
  -6   5  15      317.51      337.07     42.41 o 
  -5   5  15      491.82      579.21     67.02 o 
  -4   5  15       21.36        6.37     30.77 o 
  -3   5  15      620.41      687.68     50.34 o 
  -2   5  15      250.72      306.84     46.62 o 
  -1   5  15      359.48      438.62     51.47 o 
   0   5  15       22.19       20.02     32.14 o 
   1   5  15      123.90       97.46     40.08 o 
   2   5  15       18.32       19.47     36.54 o 
   3   5  15      359.82      376.12     52.01 o 
   4   5  15       16.15      117.23     43.78 o 
   5   5  15       72.06      105.02     46.57 o 
   6   5  15      177.27      208.78     40.96 o 
   7   5  15      216.33      137.80     63.13 o 
   8   5  15       11.91       36.07     40.34 o 
   9   5  15        4.62      -43.45     40.57 o 
 -17   6  15       12.02       -9.65     60.45 o 
 -16   6  15       45.64      102.02     54.39 o 
 -15   6  15       84.18       91.87     51.34 o 
 -14   6  15       38.23       80.47     44.78 o 
 -13   6  15      223.08      228.27     44.20 o 
 -12   6  15        0.43      -13.44     41.43 o 
 -11   6  15      463.58      479.11     52.34 o 
 -10   6  15       13.08       19.32     33.85 o 
  -9   6  15      466.56      448.91     47.57 o 
  -8   6  15        8.33      -12.59     29.62 o 
  -7   6  15      444.58      479.05     47.59 o 
  -6   6  15        7.35       25.41     34.27 o 
  -5   6  15     1090.81     1117.76     66.79 o 
  -4   6  15      128.00      143.93     38.69 o 
  -3   6  15      106.63      145.72     45.42 o 
  -2   6  15        2.03       43.53     40.68 o 
  -1   6  15      591.44      666.61     62.93 o 
   0   6  15        8.63        5.77     42.94 o 
   1   6  15      264.90      231.88     54.65 o 
   2   6  15      159.97      169.60     47.34 o 
   3   6  15       44.56       91.15     47.36 o 
   4   6  15      129.70       56.64     43.95 o 
   5   6  15      206.94      153.86     53.73 o 
   6   6  15      109.56      152.29     50.16 o 
   7   6  15        1.03      -17.71     49.21 o 
   8   6  15        4.63       11.07     51.06 o 
 -15   7  15        8.50      -21.86     55.07 o 
 -14   7  15        7.81      -11.71     50.04 o 
 -13   7  15      236.33      259.34     54.77 o 
 -12   7  15      126.79      124.97     42.33 o 
 -11   7  15       34.58      -13.32     40.08 o 
 -10   7  15      165.94      192.89     41.82 o 
  -9   7  15       23.27       15.30     35.89 o 
  -8   7  15       14.13       34.51     35.64 o 
  -7   7  15       75.53       -0.46     44.15 o 
  -6   7  15       46.07       69.38     39.90 o 
  -5   7  15        3.70       65.14     54.99 o 
  -4   7  15      746.56      925.46     80.67 o 
  -3   7  15       96.88       79.45     49.36 o 
  -2   7  15       12.45       45.77     48.03 o 
  -1   7  15      427.93      492.26     64.06 o 
   0   7  15      468.92      441.79     62.66 o 
   1   7  15        1.33        2.77     44.70 o 
   2   7  15      242.13      272.88     53.94 o 
   3   7  15      258.54      248.98     52.15 o 
   4   7  15        1.37        1.90     46.12 o 
   5   7  15       64.79        6.55     49.34 o 
   6   7  15      209.57      165.59     54.09 o 
   7   7  15      145.52       46.66     53.50 o 
 -14   8  15      128.31      159.05     65.68 o 
 -13   8  15        6.41       65.98     54.08 o 
 -12   8  15      357.45      304.02     91.08 o 
 -11   8  15        0.03       55.96     48.47 o 
 -10   8  15       51.17       37.57     43.39 o 
  -9   8  15       92.72       91.69     44.46 o 
  -8   8  15      231.05      266.33     47.95 o 
  -7   8  15       12.69      -31.03     47.25 o 
  -6   8  15      373.09      425.35     74.57 o 
  -5   8  15       27.46       23.76     56.24 o 
  -4   8  15       80.32      149.93     60.49 o 
  -3   8  15        7.36      -29.99     54.74 o 
  -2   8  15      504.09      518.51     70.21 o 
  -1   8  15        0.41      -16.22     51.67 o 
   0   8  15       77.39      129.36     56.62 o 
   1   8  15       14.02        0.18     48.84 o 
   2   8  15      366.16      287.68     62.94 o 
   3   8  15       52.52       34.79     53.16 o 
   4   8  15       15.58      -48.66     50.81 o 
   5   8  15        0.48      -36.71     53.03 o 
 -12   9  15        2.26      -11.33     52.19 o 
 -11   9  15       74.91      103.03     55.31 o 
 -10   9  15       45.67       26.23     53.29 o 
  -9   9  15       72.07       65.53     69.89 o 
  -8   9  15      131.45      160.45     62.24 o 
  -7   9  15       11.62      -12.95     55.82 o 
  -6   9  15        0.35       69.97     65.69 o 
  -5   9  15       43.02       -5.39     63.44 o 
  -4   9  15      232.87      217.36     71.05 o 
  -3   9  15       21.32       52.23     61.71 o 
  -2   9  15      154.61      147.44     63.70 o 
  -1   9  15       58.33       98.02     63.20 o 
   0   9  15      233.63      178.60     63.92 o 
   1   9  15       26.23       43.25     57.12 o 
   2   9  15       39.67      -31.48     53.90 o 
   3   9  15        1.55      -14.19     59.59 o 
  -8  10  15       62.43      163.40     72.28 o 
  -7  10  15      160.91      128.21     73.82 o 
  -6  10  15        7.07      -11.39     66.25 o 
  -5  10  15      162.22      127.16     67.33 o 
  -4  10  15        6.09      -28.16     65.12 o 
  -3  10  15        3.15      -25.49     57.50 o 
  -2  10  15       53.70      -30.12     61.53 o 
  -1  10  15       90.70       77.96     66.23 o 
 -18   0  16        8.58      -47.49    105.94 o 
 -16   0  16     1025.78      991.70    157.65 o 
 -14   0  16      242.29      336.83    108.06 o 
 -12   0  16       93.16      158.07     77.03 o 
 -10   0  16      449.98      471.48     97.93 o 
  -8   0  16      288.80      132.75     65.42 o 
  -6   0  16       46.06      116.29     56.98 o 
  -4   0  16      494.16      498.56     60.11 o 
  -2   0  16     1890.98     2060.31     93.25 o 
   0   0  16      444.17      421.86     48.44 o 
   2   0  16      260.70      287.12     37.72 o 
   4   0  16      730.95      614.01     51.65 o 
   6   0  16       10.50       33.22     41.17 o 
   8   0  16       10.23      -22.94     50.67 o 
  10   0  16       51.31       39.76     62.09 o 
 -19   1  16       37.69       10.63     81.46 o 
 -18   1  16      198.92      143.88    115.55 o 
 -17   1  16      310.55      303.64     87.08 o 
 -16   1  16       55.96       89.07     71.01 o 
 -15   1  16       27.57       -5.17     64.90 o 
 -14   1  16      315.69      309.73     72.45 o 
 -13   1  16       18.04       49.30     55.63 o 
 -12   1  16      189.70      278.39     73.55 o 
 -11   1  16      107.63      185.95     52.77 o 
 -10   1  16      429.36      424.46     65.82 o 
  -9   1  16       22.80        8.48     44.11 o 
  -8   1  16      623.33      691.24     50.66 o 
  -7   1  16        1.30       12.73     26.17 o 
  -6   1  16       66.81      121.24     29.78 o 
  -5   1  16        1.74       14.87     24.36 o 
  -4   1  16        0.66       32.16     25.92 o 
  -3   1  16      163.12      226.73     25.91 o 
  -2   1  16     1165.98     1320.14     48.85 o 
  -1   1  16      195.57      176.18     36.69 o 
   0   1  16        6.04        6.87     20.50 o 
   1   1  16       12.42       14.73     21.89 o 
   2   1  16      401.05      353.73     57.10 o 
   3   1  16       21.24       14.55     23.40 o 
   4   1  16      658.87      627.66     38.97 o 
   5   1  16      657.43      648.73     59.46 o 
   6   1  16      534.34      669.56     44.05 o 
   7   1  16       38.38       12.34     32.07 o 
   8   1  16       23.16       27.63     34.79 o 
   9   1  16        2.68      -23.54     37.20 o 
  10   1  16       56.76       12.84     39.19 o 
 -19   2  16       16.64      -28.68     74.86 o 
 -18   2  16       18.85       65.18     82.65 o 
 -17   2  16      156.40      105.46     94.76 o 
 -16   2  16      168.36      196.90     84.84 o 
 -15   2  16      599.75      485.01     83.09 o 
 -14   2  16        0.14      133.47     64.39 o 
 -13   2  16       78.72       -7.78     55.29 o 
 -12   2  16       92.30      106.71     49.13 o 
 -11   2  16      187.11      265.61     99.51 o 
 -10   2  16        1.76        3.24     25.50 o 
  -9   2  16     1994.45     1997.97     89.91 o 
  -8   2  16       19.47       24.43     30.32 o 
  -7   2  16      192.26      278.78     59.16 o 
  -6   2  16       20.40       25.19     28.30 o 
  -5   2  16       54.19       47.25     26.73 o 
  -4   2  16       15.87      -18.99     22.31 o 
  -3   2  16     1803.52     1628.16     87.95 o 
  -2   2  16        2.08        7.50     27.26 o 
  -1   2  16      361.99      385.53     29.59 o 
   0   2  16      543.02      520.19     33.84 o 
   1   2  16      265.33      273.77     28.87 o 
   2   2  16       63.64       54.58     23.61 o 
   3   2  16      325.69      298.84     35.22 o 
   4   2  16      145.07      133.60     30.65 o 
   5   2  16      248.67      204.34     46.70 o 
   6   2  16        8.79       22.77     32.37 o 
   7   2  16        7.50        0.50     35.43 o 
   8   2  16        9.39       14.19     37.20 o 
   9   2  16        2.45      -11.50     38.77 o 
  10   2  16        6.10      -14.49     41.16 o 
 -18   3  16       69.84      109.18     86.72 o 
 -17   3  16      322.10      213.13     91.02 o 
 -16   3  16       58.79       96.32     75.05 o 
 -15   3  16       92.08       44.79     67.37 o 
 -14   3  16        8.11      -69.70     52.64 o 
 -13   3  16      142.32      220.51    126.10 o 
 -12   3  16        1.48       16.52     32.41 o 
 -11   3  16      725.85      734.06     59.03 o 
 -10   3  16        5.89       12.22     28.47 o 
  -9   3  16      417.36      461.92     45.72 o 
  -8   3  16        7.95       36.38     31.29 o 
  -7   3  16     1316.88     1214.13    147.12 o 
  -6   3  16       86.11       64.91     29.01 o 
  -5   3  16      324.89      390.60     38.93 o 
  -4   3  16       65.01      112.65     30.08 o 
  -3   3  16      103.59      114.09     29.36 o 
  -2   3  16       38.19       19.26     27.68 o 
  -1   3  16      760.21      929.67     54.98 o 
   0   3  16      107.42      120.84     31.32 o 
   1   3  16      122.40      179.44     38.96 o 
   2   3  16       39.54       34.84     27.33 o 
   3   3  16       38.11       61.68     28.09 o 
   4   3  16       68.44       77.70     30.88 o 
   5   3  16      981.17     1022.50     70.15 o 
   6   3  16       59.33       92.82     37.16 o 
   7   3  16        4.19      -52.13     35.40 o 
   8   3  16        0.36       25.92     38.87 o 
   9   3  16       21.68       33.81     42.62 o 
 -18   4  16        0.06        8.23    112.28 o 
 -17   4  16       50.78       39.06    138.45 o 
 -16   4  16      256.03      248.85     83.68 o 
 -15   4  16      211.53      157.22     79.46 o 
 -14   4  16       97.58       95.34     42.87 o 
 -13   4  16      181.55      170.28     44.08 o 
 -12   4  16       84.34      105.88     38.77 o 
 -11   4  16        0.28       -1.60     29.92 o 
 -10   4  16     1027.39     1054.72    101.54 o 
  -9   4  16      572.76      629.85     50.72 o 
  -8   4  16      957.38      911.65     77.20 o 
  -7   4  16       24.14        9.55     29.67 o 
  -6   4  16       14.88      -19.66     28.56 o 
  -5   4  16      151.66       84.66     33.55 o 
  -4   4  16      461.10      460.17     44.57 o 
  -3   4  16      480.61      498.85     63.29 o 
  -2   4  16      706.61      747.16     84.66 o 
  -1   4  16       71.81       63.55     33.72 o 
   0   4  16      151.36      179.40     40.13 o 
   1   4  16       99.27      118.82     37.79 o 
   2   4  16        8.34       43.43     37.18 o 
   3   4  16      253.80      235.87     45.96 o 
   4   4  16      257.79      303.80     39.02 o 
   5   4  16       61.85       62.84     35.31 o 
   6   4  16       16.30       53.45     35.37 o 
   7   4  16       63.22       54.22     39.32 o 
   8   4  16        8.01       23.72     40.44 o 
   9   4  16        2.51      -15.00     41.67 o 
 -17   5  16        3.13     -101.30     90.96 o 
 -16   5  16       13.05      146.99     59.33 o 
 -15   5  16       21.91       -6.28     45.07 o 
 -14   5  16      339.46      395.44     51.16 o 
 -13   5  16        0.11      -40.19     35.64 o 
 -12   5  16      357.28      404.16     57.05 o 
 -11   5  16      109.00       83.36     36.34 o 
 -10   5  16       43.80       36.69     32.56 o 
  -9   5  16      154.48      190.98     38.00 o 
  -8   5  16      790.22      826.29     57.72 o 
  -7   5  16      241.10      270.61     69.37 o 
  -6   5  16      501.71      372.22     63.95 o 
  -5   5  16      307.67      332.68     43.75 o 
  -4   5  16      126.20      111.54     47.05 o 
  -3   5  16      147.57      207.49     38.68 o 
  -2   5  16      642.18      812.68     64.79 o 
  -1   5  16        2.97       -5.05     38.23 o 
   0   5  16      250.21      267.86     47.76 o 
   1   5  16        1.06       45.65     41.22 o 
   2   5  16        1.65       -0.02     40.99 o 
   3   5  16      188.82      260.16     50.60 o 
   4   5  16      264.51      285.69     53.10 o 
   5   5  16        0.02      -33.30     44.14 o 
   6   5  16      228.91      258.92     56.22 o 
   7   5  16        3.64      -28.55     39.80 o 
   8   5  16       20.97      -10.24     40.66 o 
 -16   6  16      249.28      260.89     62.13 o 
 -15   6  16       42.85       23.86     52.91 o 
 -14   6  16      168.37      114.32     45.22 o 
 -13   6  16        7.80       65.64     41.20 o 
 -12   6  16      403.63      606.48     70.31 o 
 -11   6  16      271.33      311.81     47.36 o 
 -10   6  16      169.92      205.81     51.64 o 
  -9   6  16      255.56      234.84     41.40 o 
  -8   6  16      145.96       89.09     37.27 o 
  -7   6  16      230.72      266.64     48.35 o 
  -6   6  16       10.78      -35.65     38.03 o 
  -5   6  16      346.54      340.73     47.65 o 
  -4   6  16      136.01      120.79     48.36 o 
  -3   6  16      187.32      288.70     60.98 o 
  -2   6  16      431.27      466.14     63.06 o 
  -1   6  16       10.31       -2.71     45.42 o 
   0   6  16       90.23       91.32     48.69 o 
   1   6  16        0.33      -39.27     42.41 o 
   2   6  16       26.70       85.27     45.44 o 
   3   6  16       34.77       -2.16     46.24 o 
   4   6  16      297.66      335.79     59.60 o 
   5   6  16        8.74       24.44     49.95 o 
   6   6  16        4.83      -25.20     50.30 o 
   7   6  16       31.36        0.29     52.18 o 
 -15   7  16       59.09      112.46     58.61 o 
 -14   7  16      110.86      136.25     58.69 o 
 -13   7  16      204.36      198.80     57.21 o 
 -12   7  16       47.34      136.80     47.53 o 
 -11   7  16      113.39      150.08     46.33 o 
 -10   7  16       35.92       83.04     40.09 o 
  -9   7  16       35.20       70.58     41.42 o 
  -8   7  16      517.51      559.87     56.47 o 
  -7   7  16      398.62      395.63     56.73 o 
  -6   7  16      107.93      103.96     56.30 o 
  -5   7  16      411.29      417.53    101.20 o 
  -4   7  16      444.14      428.52     67.07 o 
  -3   7  16       81.40        8.88     52.47 o 
  -2   7  16       32.97       37.20     55.05 o 
  -1   7  16      225.21      203.98     58.13 o 
   0   7  16       54.54       83.52     52.81 o 
   1   7  16        0.79      -11.78     51.74 o 
   2   7  16      113.95      208.35     56.21 o 
   3   7  16       43.85       27.77     48.92 o 
   4   7  16       30.17       16.12     57.97 o 
   5   7  16      132.61       62.94     70.46 o 
 -13   8  16      205.07      174.32    101.33 o 
 -12   8  16       40.84       11.32     55.29 o 
 -11   8  16       22.36       91.29     52.05 o 
 -10   8  16        0.04       41.02     46.87 o 
  -9   8  16      169.97      174.91     51.54 o 
  -8   8  16       75.95       74.56     52.38 o 
  -7   8  16        1.86       78.85     64.24 o 
  -6   8  16        1.86      -39.92     59.23 o 
  -5   8  16        0.79        4.45     59.61 o 
  -4   8  16        8.49       24.86     58.83 o 
  -3   8  16      440.54      536.77     74.31 o 
  -2   8  16        9.84      -25.41     53.44 o 
  -1   8  16        4.62       32.46     54.14 o 
   0   8  16       68.32        7.42     64.90 o 
   1   8  16        1.90       61.34     58.24 o 
   2   8  16       32.42       60.42     59.94 o 
   3   8  16       11.97      -71.14     76.18 o 
   4   8  16        1.43       14.41     55.60 o 
 -10   9  16        6.53      -45.71     61.24 o 
  -9   9  16      265.46      344.00    108.96 o 
  -8   9  16       30.38       68.96     68.07 o 
  -7   9  16      177.72      193.75     76.33 o 
  -6   9  16      180.81      157.65     74.63 o 
  -5   9  16      190.65      186.68     72.78 o 
  -4   9  16        2.44      -41.53     66.34 o 
  -3   9  16        0.03      -85.53     57.02 o 
  -2   9  16       47.56      -39.60     60.81 o 
  -1   9  16      274.66      279.53     71.50 o 
   0   9  16       15.91       62.85     62.29 o 
   1   9  16        1.49       -5.20     56.71 o 
 -17   0  17      566.21      598.10    144.99 o 
 -15   0  17      249.62      241.22    102.99 o 
 -13   0  17       18.71       31.23     79.35 o 
 -11   0  17       97.14      296.94     96.24 o 
  -9   0  17      592.40      898.42    127.26 o 
  -7   0  17        6.20       45.80     53.18 o 
  -5   0  17       31.85       35.03     55.50 o 
  -3   0  17      483.29      623.30     55.30 o 
  -1   0  17       14.27       31.56     33.31 o 
   1   0  17       25.99       12.67     35.28 o 
   3   0  17       15.21      -10.40     41.24 o 
   5   0  17      265.36      334.57    105.12 o 
   7   0  17      207.02      135.56     69.28 o 
   9   0  17        0.10      -34.72     81.21 o 
 -18   1  17        8.99       30.77     77.60 o 
 -17   1  17        8.36       30.53     77.37 o 
 -16   1  17      114.70      112.12    171.69 o 
 -15   1  17      339.19      349.04     82.92 o 
 -14   1  17      101.59      119.42     64.58 o 
 -13   1  17        0.75        2.56     58.63 o 
 -12   1  17        0.04       16.76     53.98 o 
 -11   1  17        0.10      -60.18     40.12 o 
 -10   1  17      373.23      259.34     62.55 o 
  -9   1  17      752.44      692.50    129.37 o 
  -8   1  17      195.06      133.99     47.53 o 
  -7   1  17      226.54      263.95     40.88 o 
  -6   1  17        4.78      -27.79     32.32 o 
  -5   1  17      508.31      495.05     55.71 o 
  -4   1  17      257.82      269.93     45.39 o 
  -3   1  17     1414.14     1604.55     80.60 o 
  -2   1  17      927.40     1004.30     47.90 o 
  -1   1  17       72.40       42.70     30.39 o 
   0   1  17       57.27       50.43     23.92 o 
   1   1  17      380.48      400.73     32.66 o 
   2   1  17        0.47       -8.38     23.12 o 
   3   1  17      210.15      218.04     33.23 o 
   4   1  17      299.29      338.18     42.83 o 
   5   1  17      296.87      303.45     38.32 o 
   6   1  17        2.33      -24.76     36.78 o 
   7   1  17       46.41       -6.70     40.80 o 
   8   1  17        4.24      -24.68     40.52 o 
   9   1  17        1.06       40.09     43.82 o 
 -18   2  17      100.56       67.78     83.87 o 
 -17   2  17       35.12       -6.94     74.83 o 
 -16   2  17      634.69      751.23    109.85 o 
 -15   2  17       12.75       83.69     71.96 o 
 -14   2  17       17.75      103.64     71.69 o 
 -13   2  17       81.41       76.03     50.91 o 
 -12   2  17       68.27       31.58     51.71 o 
 -11   2  17        6.69        5.16     50.48 o 
 -10   2  17      575.35      551.43     73.98 o 
  -9   2  17      127.87      109.95     39.21 o 
  -8   2  17        0.23      -29.91     33.59 o 
  -7   2  17       90.82      115.21     33.63 o 
  -6   2  17      166.69      202.25     37.84 o 
  -5   2  17        0.37      -23.06     39.81 o 
  -4   2  17      682.16      686.23     54.87 o 
  -3   2  17        7.31        8.48     26.51 o 
  -2   2  17      220.31      265.53     35.41 o 
  -1   2  17      180.40      187.45     33.34 o 
   0   2  17        3.51        2.02     24.43 o 
   1   2  17       25.73        7.25     24.34 o 
   2   2  17        3.00      -23.24     26.68 o 
   3   2  17       23.47       51.20     45.16 o 
   4   2  17        0.14       13.39     29.56 o 
   5   2  17        0.19       -5.84     33.02 o 
   6   2  17      406.00      436.58     45.85 o 
   7   2  17       20.79      -11.82     37.84 o 
   8   2  17        0.44       22.20     44.22 o 
 -18   3  17       15.33      112.28     85.27 o 
 -17   3  17       24.89      -27.52     81.44 o 
 -16   3  17      395.21      433.86     92.49 o 
 -15   3  17       62.71      115.47     73.55 o 
 -14   3  17      455.92      667.94    119.45 o 
 -13   3  17       10.91       63.56     57.92 o 
 -12   3  17       26.90       21.05     84.00 o 
 -11   3  17      218.85      208.32     40.13 o 
 -10   3  17      441.58      458.22     72.80 o 
  -9   3  17       52.59       66.36     38.41 o 
  -8   3  17     1709.11     1879.74     90.47 o 
  -7   3  17       11.16      -28.18     33.67 o 
  -6   3  17       43.15       44.22     30.94 o 
  -5   3  17       28.60       18.28     30.22 o 
  -4   3  17      497.69      613.60     48.06 o 
  -3   3  17      214.06      389.70     41.14 o 
  -2   3  17     1447.61     1446.81     82.49 o 
  -1   3  17      202.97      195.86     34.69 o 
   0   3  17       92.27      125.06     39.60 o 
   1   3  17      272.09      263.92     71.43 o 
   2   3  17      278.36      305.32     45.88 o 
   3   3  17       65.29       82.05     31.55 o 
   4   3  17      602.87      624.06     47.83 o 
   5   3  17       44.79       16.94     34.56 o 
   6   3  17       16.46       18.99     39.34 o 
   7   3  17        2.93        6.36     41.98 o 
   8   3  17       49.22       68.58     44.00 o 
 -17   4  17      180.45      249.62    112.28 o 
 -16   4  17      121.41      139.79     84.56 o 
 -15   4  17      187.38      148.73     72.00 o 
 -14   4  17       15.64        6.42     81.89 o 
 -13   4  17       92.30      143.40     45.18 o 
 -12   4  17       34.88       75.75     41.08 o 
 -11   4  17      487.93      630.59     81.03 o 
 -10   4  17      574.15      646.64     56.64 o 
  -9   4  17      474.89      501.03    117.09 o 
  -8   4  17      294.38      313.20     44.91 o 
  -7   4  17      215.74      202.55     42.81 o 
  -6   4  17      229.75      254.51     56.85 o 
  -5   4  17      383.88      331.49     43.17 o 
  -4   4  17      357.03      501.98     46.42 o 
  -3   4  17       71.14       47.62     34.09 o 
  -2   4  17        6.19       -6.59     31.27 o 
  -1   4  17       45.74       46.17     40.56 o 
   0   4  17      443.46      459.73     53.22 o 
   1   4  17       37.68       40.65     40.93 o 
   2   4  17       73.27      149.09     57.27 o 
   3   4  17        4.75       22.80     60.34 o 
   4   4  17       97.21      110.57     48.72 o 
   5   4  17      109.13      108.19     51.10 o 
   6   4  17       54.12       48.73     40.97 o 
   7   4  17       19.22       73.93     43.74 o 
 -16   5  17        7.39       39.83     74.02 o 
 -15   5  17      492.36      556.50     69.61 o 
 -14   5  17       17.55       -6.70     45.21 o 
 -13   5  17       88.90       78.54     41.89 o 
 -12   5  17      176.09      213.38     47.02 o 
 -11   5  17       95.67      111.36     40.01 o 
 -10   5  17      184.22      182.41     41.43 o 
  -9   5  17     1657.96     1482.37    121.97 o 
  -8   5  17       27.31       55.61     39.50 o 
  -7   5  17      432.09      485.84     64.07 o 
  -6   5  17       70.18       55.20     38.14 o 
  -5   5  17      124.48       79.55     38.95 o 
  -4   5  17      182.80      215.48     63.31 o 
  -3   5  17      651.96      669.12     67.63 o 
  -2   5  17        4.13        9.12     38.74 o 
  -1   5  17      306.21      319.45     52.67 o 
   0   5  17      137.10      167.48     48.42 o 
   1   5  17      141.70      135.22     52.36 o 
   2   5  17       14.37       56.21     48.07 o 
   3   5  17      198.00      264.17     56.07 o 
   4   5  17        4.61        3.99     53.98 o 
   5   5  17      140.33      143.41     55.83 o 
   6   5  17        5.97       14.38     48.08 o 
   7   5  17       36.11       69.61     54.69 o 
 -15   6  17        1.19       84.87     60.34 o 
 -14   6  17        8.74      -16.43     48.33 o 
 -13   6  17       94.60      147.68     59.08 o 
 -12   6  17       93.68      213.01     47.70 o 
 -11   6  17      353.33      320.40    101.64 o 
 -10   6  17      108.36       58.95     41.05 o 
  -9   6  17      222.68      247.85     47.64 o 
  -8   6  17       62.69       49.34     43.16 o 
  -7   6  17      777.93      871.69     66.23 o 
  -6   6  17        0.72       52.18     43.66 o 
  -5   6  17      595.64      606.70     88.64 o 
  -4   6  17        0.63       46.50     50.91 o 
  -3   6  17      652.91      696.24     70.80 o 
  -2   6  17      107.49       14.17     52.03 o 
  -1   6  17       69.19      123.76     54.60 o 
   0   6  17        0.53       26.63     51.70 o 
   1   6  17       39.39      106.61     51.47 o 
   2   6  17        0.73       14.37     47.77 o 
   3   6  17       97.99      158.82     53.54 o 
   4   6  17       30.21      -28.74     57.39 o 
   5   6  17       25.74        7.82     51.60 o 
 -14   7  17       99.02       90.75     64.55 o 
 -13   7  17        0.69       51.31     51.07 o 
 -12   7  17        2.70      -18.68     46.86 o 
 -11   7  17      136.59      204.95     77.86 o 
 -10   7  17       93.20       74.06     43.94 o 
  -9   7  17       66.49       60.75     43.89 o 
  -8   7  17      361.05      400.66     64.95 o 
  -7   7  17        4.13      -32.28     47.03 o 
  -6   7  17        0.43      -19.40     58.73 o 
  -5   7  17        1.76       36.66     57.61 o 
  -4   7  17      281.57      170.01     62.82 o 
  -3   7  17       13.93       25.86     56.44 o 
  -2   7  17      268.12      341.84     63.88 o 
  -1   7  17       57.12      123.63     57.00 o 
   0   7  17       55.66       29.61     55.09 o 
   1   7  17      165.62      166.15     56.48 o 
   2   7  17       76.33       24.53     51.25 o 
   3   7  17        9.98       78.28     54.95 o 
   4   7  17       52.00       17.24     53.79 o 
 -12   8  17       40.03       65.32     56.25 o 
 -11   8  17        9.68      -47.40     52.40 o 
 -10   8  17      281.58      332.70     61.93 o 
  -9   8  17       15.15       23.00     49.11 o 
  -8   8  17       54.43       54.20     69.26 o 
  -7   8  17       63.43      114.82     69.69 o 
  -6   8  17      360.85      460.71     79.72 o 
  -5   8  17       15.89       21.63     67.78 o 
  -4   8  17      352.12      320.53     71.44 o 
  -3   8  17       95.73       19.99     60.26 o 
  -2   8  17       69.49      -11.05     61.75 o 
  -1   8  17        0.11      -78.76     55.40 o 
   0   8  17       15.94       91.16     78.10 o 
   1   8  17        2.76       37.79     61.48 o 
   2   8  17        0.76      -67.09     54.19 o 
  -8   9  17      101.01      146.96     75.20 o 
  -7   9  17       63.36       15.50     65.09 o 
  -6   9  17       38.49      105.52     68.06 o 
  -5   9  17       90.58       70.73     70.69 o 
  -4   9  17        0.34      -73.66     63.29 o 
  -3   9  17       44.35        4.45     61.86 o 
  -2   9  17       91.33      108.02     64.98 o 
 -18   0  18       32.69      -94.34    103.83 o 
 -16   0  18        0.11      -34.40    105.10 o 
 -14   0  18       54.61      -49.60     96.87 o 
 -12   0  18      143.66      217.59     98.98 o 
 -10   0  18       23.96       88.01     65.64 o 
  -8   0  18     1298.53     1623.78    175.17 o 
  -6   0  18      308.12      279.21     84.63 o 
  -4   0  18       46.83       88.64     65.21 o 
  -2   0  18      438.90      496.63     60.45 o 
   0   0  18      751.13      779.49     66.10 o 
   2   0  18       40.64       -6.97     41.71 o 
   4   0  18       10.81        4.16     59.37 o 
   6   0  18      257.22      217.77     76.31 o 
   8   0  18        1.45        6.75     59.28 o 
 -18   1  18       20.04      -17.35     80.08 o 
 -17   1  18      123.50      140.30     86.10 o 
 -16   1  18      303.58      420.11    103.52 o 
 -15   1  18      138.48       80.81     78.04 o 
 -14   1  18       16.73       45.60     67.09 o 
 -13   1  18        3.64      -38.56     65.79 o 
 -12   1  18       19.65       13.09     50.97 o 
 -11   1  18        1.69      -67.56     45.04 o 
 -10   1  18      188.48      331.71     68.23 o 
  -9   1  18      196.00      212.58     55.78 o 
  -8   1  18      194.82       49.86     47.29 o 
  -7   1  18       78.66       81.68     64.79 o 
  -6   1  18      753.28      645.89     79.31 o 
  -5   1  18       19.76       83.22     35.37 o 
  -4   1  18      168.17      136.83     37.20 o 
  -3   1  18       20.42       12.06     31.42 o 
  -2   1  18        1.05       57.14     34.50 o 
  -1   1  18       35.17       15.92     25.97 o 
   0   1  18      661.85      736.57     45.82 o 
   1   1  18      149.45      225.26     35.98 o 
   2   1  18       33.18       98.78     33.87 o 
   3   1  18        3.00       -6.00     33.22 o 
   4   1  18       15.61        5.29     32.66 o 
   5   1  18       78.14       98.00     37.32 o 
   6   1  18      206.74      128.11     42.56 o 
   7   1  18      159.54      186.95     49.13 o 
 -17   2  18       47.16       63.53     84.84 o 
 -16   2  18       37.60       32.77     79.06 o 
 -15   2  18      120.78       87.29     76.38 o 
 -14   2  18       74.64       99.63     88.43 o 
 -13   2  18       73.67       48.23     57.54 o 
 -12   2  18        0.66       27.66     56.46 o 
 -11   2  18       27.19       67.16     57.60 o 
 -10   2  18       62.21       63.61     53.85 o 
  -9   2  18      459.15      363.73    154.80 o 
  -8   2  18       41.11       50.64     39.08 o 
  -7   2  18     1178.03     1331.68    151.18 o 
  -6   2  18        7.97      -13.99     33.43 o 
  -5   2  18       61.00       26.53     31.94 o 
  -4   2  18       60.47       23.98     33.87 o 
  -3   2  18       80.21       76.64     34.62 o 
  -2   2  18       20.80       62.95     36.39 o 
  -1   2  18     1468.36     1566.42     83.75 o 
   0   2  18       24.66       72.42     33.47 o 
   1   2  18       36.23       47.36     39.56 o 
   2   2  18        8.40       19.91     29.25 o 
   3   2  18        3.17      -10.71     31.64 o 
   4   2  18       13.41      -30.78     33.28 o 
   5   2  18      211.80      136.66     41.09 o 
   6   2  18       62.64      113.42     43.18 o 
   7   2  18       34.47      -19.35     44.69 o 
 -17   3  18      103.91      189.50     89.27 o 
 -16   3  18       47.24      103.40     85.07 o 
 -15   3  18      235.68      390.40     92.18 o 
 -14   3  18       42.71        7.78     63.70 o 
 -13   3  18      206.27      128.32     75.34 o 
 -12   3  18       64.28       53.07     60.26 o 
 -11   3  18      389.23      407.67     80.48 o 
 -10   3  18        7.18       28.24     42.67 o 
  -9   3  18     1083.87     1168.03     76.38 o 
  -8   3  18        5.72       -4.94     60.13 o 
  -7   3  18      377.60      308.91     47.87 o 
  -6   3  18       47.12      123.68     40.55 o 
  -5   3  18      631.80      520.60    170.07 o 
  -4   3  18        9.66       32.25     37.41 o 
  -3   3  18      231.38      273.34     40.40 o 
  -2   3  18       35.55       68.67     35.25 o 
  -1   3  18      164.00      150.48     38.58 o 
   0   3  18        0.10       61.27     41.44 o 
   1   3  18      715.53      654.69     63.67 o 
   2   3  18       22.27      -23.11     40.30 o 
   3   3  18       19.91      -14.62     44.51 o 
   4   3  18       63.97       17.40     47.74 o 
   5   3  18       17.21       29.19     40.39 o 
   6   3  18       69.31       52.19     43.48 o 
   7   3  18      195.82      196.46     47.55 o 
 -16   4  18        4.79       24.87     78.52 o 
 -15   4  18      152.93       81.56     78.72 o 
 -14   4  18      188.69      194.67     82.76 o 
 -13   4  18      150.97      220.06     75.09 o 
 -12   4  18       58.99       51.77     43.60 o 
 -11   4  18      193.52      234.82     47.33 o 
 -10   4  18       58.85        8.50     42.60 o 
  -9   4  18       47.47       92.49     46.62 o 
  -8   4  18      888.01      667.01    160.81 o 
  -7   4  18      426.79      442.14     93.88 o 
  -6   4  18      490.07      488.88     51.23 o 
  -5   4  18       31.04       33.86     37.85 o 
  -4   4  18        3.32       -6.34     34.49 o 
  -3   4  18        0.37       21.68     33.96 o 
  -2   4  18      540.57      659.45     63.28 o 
  -1   4  18      390.05      395.91     81.67 o 
   0   4  18      448.12      375.34     65.31 o 
   1   4  18        1.28       75.25     49.40 o 
   2   4  18        0.21        1.50     46.89 o 
   3   4  18        6.18       20.69     47.24 o 
   4   4  18       59.73       46.86     48.97 o 
   5   4  18       89.60       40.61     60.26 o 
   6   4  18       57.55       75.98     52.92 o 
 -15   5  18       11.65      -13.61     79.60 o 
 -14   5  18        1.47      -44.92     47.38 o 
 -13   5  18       99.49       81.52     49.75 o 
 -12   5  18      316.13      242.01     52.45 o 
 -11   5  18        1.10      -21.93     37.56 o 
 -10   5  18      746.84      532.87     94.55 o 
  -9   5  18        8.86      105.14     43.96 o 
  -8   5  18      130.17      181.48     45.70 o 
  -7   5  18      308.52      318.28     51.48 o 
  -6   5  18      588.13      543.62     83.27 o 
  -5   5  18       68.98      115.86     41.56 o 
  -4   5  18      280.67      188.21     53.14 o 
  -3   5  18      184.25      244.10     53.50 o 
  -2   5  18       68.53       99.07     51.06 o 
  -1   5  18        8.89        4.10     48.11 o 
   0   5  18      492.71      680.06     69.61 o 
   1   5  18       39.48       -3.61     45.89 o 
   2   5  18      157.40      143.98     57.30 o 
   3   5  18       20.77        6.18     64.55 o 
   4   5  18        0.30      -37.03     51.36 o 
   5   5  18      103.37       37.36     52.52 o 
 -14   6  18      282.85      402.84     67.65 o 
 -13   6  18        9.31       12.79     52.93 o 
 -12   6  18       97.18      101.88     50.85 o 
 -11   6  18       15.13       31.78     42.62 o 
 -10   6  18      117.61      126.36     42.91 o 
  -9   6  18      173.82      207.11     53.62 o 
  -8   6  18      426.40      391.39     57.21 o 
  -7   6  18      245.12      283.46     55.48 o 
  -6   6  18       83.25       58.75     46.99 o 
  -5   6  18       29.04      -42.44     52.48 o 
  -4   6  18        1.62       53.95     57.65 o 
  -3   6  18      296.03      319.77     64.89 o 
  -2   6  18       36.58       64.40     54.14 o 
  -1   6  18      163.00      243.59     59.77 o 
   0   6  18       55.03      111.19     57.33 o 
   1   6  18       53.49       90.85     55.18 o 
   2   6  18       52.26       43.19     55.23 o 
   3   6  18       13.52       54.18     58.95 o 
   4   6  18        1.18      -46.22     54.55 o 
 -12   7  18       49.28       97.03     54.29 o 
 -11   7  18      236.40      337.01     59.98 o 
 -10   7  18       11.58      -15.92     46.81 o 
  -9   7  18      297.20      306.20     62.11 o 
  -8   7  18        0.88      -44.08     49.37 o 
  -7   7  18       78.94       51.27     59.04 o 
  -6   7  18      409.30      550.05     78.12 o 
  -5   7  18      264.85      256.65     77.49 o 
  -4   7  18       80.55        6.91     64.61 o 
  -3   7  18       72.37      124.76     62.49 o 
  -2   7  18      240.70      273.09     70.16 o 
  -1   7  18       69.17       37.56     61.77 o 
   0   7  18       34.15       96.66     63.15 o 
   1   7  18       51.25       76.79     61.36 o 
   2   7  18       35.12      -69.01     52.99 o 
 -10   8  18       30.31       81.50     55.42 o 
  -9   8  18        0.93       -6.60     70.76 o 
  -8   8  18        6.30        8.65     65.34 o 
  -7   8  18      318.75      323.79     83.28 o 
  -6   8  18        3.88       -2.90     70.19 o 
  -5   8  18        4.51      -37.08     59.90 o 
  -4   8  18       31.62        8.55     64.41 o 
  -3   8  18        7.49       -1.80     62.58 o 
  -2   8  18       42.47       18.56     65.13 o 
  -1   8  18       26.48       61.55     62.38 o 
 -17   0  19       26.86        8.23    120.51 o 
 -15   0  19      384.05      546.82    141.82 o 
 -13   0  19       40.44      -13.08     98.14 o 
 -11   0  19       25.71      -62.47     68.38 o 
  -9   0  19      698.87      696.45    126.63 o 
  -7   0  19      499.94      753.01    125.99 o 
  -5   0  19       26.87       59.73     71.97 o 
  -3   0  19        2.85       92.65     81.67 o 
  -1   0  19      169.28      135.70     46.90 o 
   1   0  19      232.66       87.23     84.88 o 
   3   0  19        2.05       20.84     60.68 o 
   5   0  19        0.88      -30.15     65.95 o 
 -17   1  19        9.41       14.40     80.83 o 
 -16   1  19        0.05      -37.16     76.77 o 
 -15   1  19        0.87       37.96     75.67 o 
 -14   1  19       38.48      133.40    115.13 o 
 -13   1  19       12.34       52.86    124.31 o 
 -12   1  19       88.41      137.90     63.30 o 
 -11   1  19       11.67      -58.75     53.26 o 
 -10   1  19       25.44        3.29     70.49 o 
  -9   1  19       49.34       16.46     48.06 o 
  -8   1  19      655.43      651.80     84.31 o 
  -7   1  19     1784.12     1433.34    123.36 o 
  -6   1  19      354.94      325.37     64.68 o 
  -5   1  19       21.65      -31.33     47.91 o 
  -4   1  19        0.02       -3.65     36.55 o 
  -3   1  19      169.80      167.67     42.87 o 
  -2   1  19      200.43      278.67     47.02 o 
  -1   1  19     1051.34      967.13    252.10 o 
   0   1  19      857.54      903.64    116.12 o 
   1   1  19      273.75      304.91     40.02 o 
   2   1  19       11.99       20.41     37.57 o 
   3   1  19       70.98       56.93     38.43 o 
   4   1  19       28.14       23.03     41.28 o 
   5   1  19       55.73       89.27     50.75 o 
   6   1  19       77.90      112.42     55.30 o 
 -17   2  19        3.11       -5.69    135.91 o 
 -16   2  19      150.36      137.53     88.41 o 
 -15   2  19       34.71       56.31     78.98 o 
 -14   2  19      117.09      272.42     82.34 o 
 -13   2  19        0.44      -52.18     61.01 o 
 -12   2  19        4.61        6.88     61.69 o 
 -11   2  19        5.86       29.62     61.57 o 
 -10   2  19      184.93       91.13     60.40 o 
  -9   2  19       65.83       71.58     58.08 o 
  -8   2  19     1097.61     1060.38    109.22 o 
  -7   2  19        8.30       79.07     57.72 o 
  -6   2  19        0.27       -3.77     36.91 o 
  -5   2  19      129.96      182.53     43.19 o 
  -4   2  19        2.29       10.84     38.74 o 
  -3   2  19        5.18       20.48     37.30 o 
  -2   2  19      395.69      347.19     51.02 o 
  -1   2  19       69.14       93.91     42.88 o 
   0   2  19       15.61       32.59     49.22 o 
   1   2  19       28.66       23.43     50.97 o 
   2   2  19      146.86      101.24     59.06 o 
   3   2  19       86.11      113.03     49.91 o 
   4   2  19        9.54      -32.83     38.28 o 
   5   2  19       84.25       58.12     41.34 o 
   6   2  19        5.30      -44.88     44.94 o 
 -16   3  19       35.57       19.97     79.13 o 
 -15   3  19       11.12      -24.53     75.12 o 
 -14   3  19      260.67      416.48     89.06 o 
 -13   3  19        0.16        5.95     69.72 o 
 -12   3  19       37.68       49.24     62.83 o 
 -11   3  19        0.72       31.49    112.17 o 
 -10   3  19       19.35       55.07     65.70 o 
  -9   3  19      149.61       93.49    126.42 o 
  -8   3  19      801.63      828.34     69.10 o 
  -7   3  19       44.79       79.23     45.00 o 
  -6   3  19      893.13      883.74     89.86 o 
  -5   3  19        0.11      -11.66     38.94 o 
  -4   3  19       29.69       50.65     41.08 o 
  -3   3  19        2.64       48.19     55.71 o 
  -2   3  19      439.81      545.92     60.92 o 
  -1   3  19      275.60      308.02     66.32 o 
   0   3  19     1633.23     1829.05     95.69 o 
   1   3  19       73.94       43.37     47.64 o 
   2   3  19        4.73      -27.80     43.95 o 
   3   3  19       30.12      -11.28     45.46 o 
   4   3  19       91.68      151.36     53.98 o 
   5   3  19       30.36       70.82     55.52 o 
 -15   4  19      232.12      475.56    111.43 o 
 -14   4  19       56.91       34.24     81.20 o 
 -13   4  19      114.66       59.85    105.31 o 
 -12   4  19      123.69      150.95     71.57 o 
 -11   4  19       47.23       66.48     61.73 o 
 -10   4  19       53.67       19.74     46.72 o 
  -9   4  19      616.11      575.00     87.33 o 
  -8   4  19      366.54      234.34     67.69 o 
  -7   4  19      319.00      221.48     51.34 o 
  -6   4  19      282.29      428.10     59.87 o 
  -5   4  19       26.08       40.69     44.71 o 
  -4   4  19       57.02      -27.22     46.14 o 
  -3   4  19      106.29      121.17     50.31 o 
  -2   4  19      223.39      202.65     52.81 o 
  -1   4  19       20.89       70.35     47.52 o 
   0   4  19        7.57       56.13     48.18 o 
   1   4  19      131.59      166.79     55.05 o 
   2   4  19      219.79      102.34     54.26 o 
   3   4  19        2.85       -6.39     54.01 o 
   4   4  19       54.97      103.50     58.82 o 
   5   4  19       10.03       -6.81     57.28 o 
 -14   5  19       31.37      152.63    183.71 o 
 -13   5  19      374.99      467.50     67.19 o 
 -12   5  19        4.16       -0.09     45.87 o 
 -11   5  19       35.02       54.93     53.47 o 
 -10   5  19       11.65      -48.71     52.20 o 
  -9   5  19       42.02       76.15     52.97 o 
  -8   5  19       15.66       45.43     51.06 o 
  -7   5  19     1021.56     1127.81     84.35 o 
  -6   5  19        4.40      -47.47     41.79 o 
  -5   5  19       37.81       -5.17     43.78 o 
  -4   5  19       11.42       73.25     54.46 o 
  -3   5  19      102.42      100.53     51.92 o 
  -2   5  19      100.15       62.86     51.37 o 
  -1   5  19      789.68      878.41     78.41 o 
   0   5  19        4.23       51.21     56.47 o 
   1   5  19      268.69      344.83     64.29 o 
   2   5  19       34.16       38.20     58.13 o 
   3   5  19       57.65       39.68     57.80 o 
   4   5  19        2.65      -67.88     54.21 o 
 -13   6  19       16.80      100.27     58.30 o 
 -12   6  19       82.31       48.64     54.82 o 
 -11   6  19       70.67       15.09     77.56 o 
 -10   6  19       39.33       42.15     55.00 o 
  -9   6  19      306.44      298.30     59.11 o 
  -8   6  19      180.16      151.48     52.97 o 
  -7   6  19       31.21       78.03     50.94 o 
  -6   6  19       45.23       42.30     57.99 o 
  -5   6  19      293.72      294.18     68.19 o 
  -4   6  19        4.40       22.84     59.78 o 
  -3   6  19       56.85       -5.39     55.99 o 
  -2   6  19        4.92        3.93     59.18 o 
  -1   6  19      175.84      149.19     70.13 o 
   0   6  19        3.57      -49.86     54.88 o 
   1   6  19       88.89       55.94     57.83 o 
   2   6  19        1.86      -26.56     54.54 o 
 -11   7  19        4.21      -20.78     77.99 o 
 -10   7  19       23.34       25.18     55.69 o 
  -9   7  19       35.15       89.56     57.17 o 
  -8   7  19      196.19      150.56     78.24 o 
  -7   7  19       64.79       43.67     65.15 o 
  -6   7  19      199.23      175.22     72.03 o 
  -5   7  19        6.63       47.52     65.69 o 
  -4   7  19       29.74       24.04     63.12 o 
  -3   7  19        0.87      -53.63     59.91 o 
  -2   7  19      100.13      117.46     64.41 o 
  -1   7  19        0.28        5.18     60.44 o 
   0   7  19      165.66      258.05     68.06 o 
 -16   0  20        7.77       92.02    116.71 o 
 -14   0  20        0.32      -20.68    104.47 o 
 -12   0  20        2.78       -5.07     84.84 o 
 -10   0  20       38.94       25.54     73.44 o 
  -8   0  20       75.00       10.13     75.98 o 
  -6   0  20     1568.06     1762.65    198.59 o 
  -4   0  20       27.24       37.36     84.00 o 
  -2   0  20        7.90      -22.79     78.72 o 
   0   0  20      800.25      654.32    100.02 o 
   2   0  20      367.35      271.22     64.61 o 
   4   0  20        0.14      -20.55     67.52 o 
 -16   1  20       28.25      -27.99     83.57 o 
 -15   1  20      102.75       16.05     78.21 o 
 -14   1  20      131.72      179.38     84.99 o 
 -13   1  20       23.00      -30.28     69.01 o 
 -12   1  20        0.50       35.88     64.07 o 
 -11   1  20        9.36       81.00     69.03 o 
 -10   1  20       58.05      106.87     59.89 o 
  -9   1  20      123.02      111.41     60.15 o 
  -8   1  20      925.83      963.23    107.09 o 
  -7   1  20      302.95      388.36     76.38 o 
  -6   1  20       92.56       92.87     61.97 o 
  -5   1  20       24.46        1.92     58.83 o 
  -4   1  20      170.74      305.84     73.57 o 
  -3   1  20        0.66       -1.96     40.02 o 
  -2   1  20       73.75       76.42     44.38 o 
  -1   1  20       31.03      101.06     47.78 o 
   0   1  20       19.50      133.58     51.60 o 
   1   1  20      193.62      158.16     62.90 o 
   2   1  20      429.56      297.45     66.15 o 
   3   1  20      107.85       75.83     42.91 o 
   4   1  20       28.36       42.76     49.03 o 
   5   1  20       18.59       67.15     55.17 o 
 -16   2  20       13.07       70.90     78.72 o 
 -15   2  20       56.38       89.37     79.09 o 
 -14   2  20        5.14      -20.53     87.69 o 
 -13   2  20       22.17       20.34    116.60 o 
 -12   2  20       41.99       83.87     70.58 o 
 -11   2  20       19.45      109.55     68.41 o 
 -10   2  20       26.30      -25.64     63.49 o 
  -9   2  20       23.46      -27.34     63.79 o 
  -8   2  20        8.53       32.09     52.67 o 
  -7   2  20      734.47      809.05    124.83 o 
  -6   2  20       70.39      155.70     99.93 o 
  -5   2  20      380.46      522.39     99.43 o 
  -4   2  20        0.31      -33.60     41.37 o 
  -3   2  20        4.25       22.99     61.51 o 
  -2   2  20       18.18       37.20     68.36 o 
  -1   2  20      230.09      251.61     53.58 o 
   0   2  20       57.88       -4.06     56.86 o 
   1   2  20      967.56      992.21    146.77 o 
   2   2  20      122.12      160.18     65.74 o 
   3   2  20        1.68      -49.90     58.61 o 
   4   2  20       32.31      -34.60     54.97 o 
 -15   3  20      210.61      258.23     93.42 o 
 -14   3  20       11.85      125.49     83.23 o 
 -13   3  20       50.49       78.30     80.42 o 
 -12   3  20       13.18      -50.94     68.30 o 
 -11   3  20       99.16      142.56     77.12 o 
 -10   3  20        7.00       54.79     66.86 o 
  -9   3  20      368.21      390.48     84.30 o 
  -8   3  20       48.28      158.72     77.01 o 
  -7   3  20      607.33      660.32     66.91 o 
  -6   3  20       60.38       36.25     43.30 o 
  -5   3  20      199.28      117.07     49.41 o 
  -4   3  20        4.88       86.22     47.56 o 
  -3   3  20      152.95      157.00     49.39 o 
  -2   3  20       13.70      -10.74     53.33 o 
  -1   3  20      409.11      512.00     80.59 o 
   0   3  20       20.69        1.28     57.84 o 
   1   3  20      179.22      173.83     78.36 o 
   2   3  20       46.95       49.26     67.39 o 
   3   3  20      250.62      207.04     60.57 o 
   4   3  20        2.12      -38.42     56.10 o 
 -14   4  20        0.43      -55.25     76.56 o 
 -13   4  20      150.43      228.17     87.95 o 
 -12   4  20        3.67       42.74     79.66 o 
 -11   4  20       17.72       24.10     72.49 o 
 -10   4  20        4.09      -60.49     63.83 o 
  -9   4  20       43.49      121.83     54.38 o 
  -8   4  20       14.91      -27.28     49.43 o 
  -7   4  20       90.83       62.12     54.35 o 
  -6   4  20      304.38      352.31     61.20 o 
  -5   4  20       58.67       85.51     48.91 o 
  -4   4  20       32.68       -9.17     55.96 o 
  -3   4  20        1.18      -19.47     58.19 o 
  -2   4  20       54.79       38.63     62.43 o 
  -1   4  20       13.34      -49.36     60.62 o 
   0   4  20      636.10      618.36     72.86 o 
   1   4  20      370.00      260.12     60.28 o 
   2   4  20      143.82      144.94     58.24 o 
   3   4  20        0.30      -64.86     50.52 o 
 -13   5  20       84.77       49.96     80.44 o 
 -12   5  20        3.91      -68.19    108.79 o 
 -11   5  20      205.84      140.50     79.63 o 
 -10   5  20       78.70      103.14     57.16 o 
  -9   5  20        3.21       10.73     54.73 o 
  -8   5  20      422.53      583.47     75.55 o 
  -7   5  20        1.24      -36.26     52.85 o 
  -6   5  20       27.26        3.43     52.42 o 
  -5   5  20      175.99      182.79     73.09 o 
  -4   5  20      142.90      198.62     74.55 o 
  -3   5  20       23.79       14.60     53.74 o 
  -2   5  20      147.27      162.86     60.52 o 
  -1   5  20       57.19       17.03     56.25 o 
   0   5  20       23.55       82.10     58.19 o 
   1   5  20        0.08       18.49     56.64 o 
   2   5  20      445.00      460.13     69.80 o 
 -11   6  20        2.47      -58.92     69.30 o 
 -10   6  20       18.77       23.67     63.87 o 
  -9   6  20       10.40       41.93     58.31 o 
  -8   6  20       33.68       85.01     62.99 o 
  -7   6  20      117.61      137.30     73.26 o 
  -6   6  20      131.17      128.52     68.81 o 
  -5   6  20       45.97       84.06     63.90 o 
  -4   6  20        0.83        2.44     60.87 o 
  -3   6  20        5.81       30.29     61.54 o 
  -2   6  20        0.49       -1.57     58.90 o 
  -1   6  20       29.41       -8.34     57.52 o 
   0   6  20       80.77      179.56     65.12 o 
  -7   7  20      100.91      -23.72     66.87 o 
  -6   7  20        2.11        4.25     64.37 o 
  -5   7  20      112.62      120.20     70.20 o 
  -4   7  20       83.36       51.33     64.20 o 
 -15   0  21       11.68        0.63    117.76 o 
 -13   0  21      439.93      286.18    138.66 o 
 -11   0  21       14.78       46.64     91.38 o 
  -9   0  21       38.38       -3.59     83.57 o 
  -7   0  21      936.84      741.19    139.29 o 
  -5   0  21      116.87      104.89     96.87 o 
  -3   0  21        1.48      151.53    101.30 o 
  -1   0  21       13.62       28.28    117.13 o 
   1   0  21       44.50       82.52    117.97 o 
   3   0  21      154.04      179.18     81.99 o 
 -15   1  21        9.48       72.71     85.13 o 
 -14   1  21        0.12       19.46     76.20 o 
 -13   1  21       19.88      -11.33     75.21 o 
 -12   1  21       62.71       95.11     74.47 o 
 -11   1  21      114.18       23.17     91.80 o 
 -10   1  21       20.46       -4.07     57.76 o 
  -9   1  21        3.82       33.71     59.54 o 
  -8   1  21        2.41       43.37     66.26 o 
  -7   1  21       83.02       29.13     98.35 o 
  -6   1  21      434.53      366.59     81.61 o 
  -5   1  21      795.51      777.69    106.48 o 
  -4   1  21      108.43       60.38     64.83 o 
  -3   1  21        4.03        2.30     66.04 o 
  -2   1  21       63.66       36.08     73.60 o 
  -1   1  21       27.32       -1.45     49.24 o 
   0   1  21      273.86       92.06     66.32 o 
   1   1  21      629.81      536.69     78.72 o 
   2   1  21      339.91      416.11     77.70 o 
   3   1  21       92.95       46.51     77.90 o 
 -14   2  21      170.72       46.65     99.19 o 
 -13   2  21       46.35       -9.43     76.16 o 
 -12   2  21       38.40       99.91     81.88 o 
 -11   2  21        2.20      -34.44     70.82 o 
 -10   2  21        2.83     -105.01     89.48 o 
  -9   2  21        1.27       52.52     65.40 o 
  -8   2  21      195.32      138.61    144.35 o 
  -7   2  21       39.41       51.74     64.36 o 
  -6   2  21      558.03      493.68    124.31 o 
  -5   2  21        0.20      -21.52     63.85 o 
  -4   2  21        7.66       19.43     65.66 o 
  -3   2  21        7.84       41.51     46.24 o 
  -2   2  21        4.28       -0.88     47.97 o 
  -1   2  21      129.08       58.32     61.63 o 
   0   2  21      149.26       85.41     63.61 o 
   1   2  21      155.05      128.13     72.23 o 
   2   2  21       76.15       12.56     68.99 o 
 -14   3  21       13.91       -3.92     80.24 o 
 -13   3  21        0.01      -37.67    110.59 o 
 -12   3  21      152.17       68.79     82.44 o 
 -11   3  21       15.60       94.67     82.64 o 
 -10   3  21        1.13      -23.42     70.23 o 
  -9   3  21       28.88       47.31     71.31 o 
  -8   3  21       24.85       61.43    126.84 o 
  -7   3  21       32.55       94.65     68.56 o 
  -6   3  21      407.67      511.96     70.67 o 
  -5   3  21       34.17       19.94     47.44 o 
  -4   3  21      181.85      119.23     52.95 o 
  -3   3  21       17.13       -7.42     63.93 o 
  -2   3  21        1.70       73.31     66.06 o 
  -1   3  21      187.86      126.63     68.71 o 
   0   3  21      444.48      558.30     85.03 o 
   1   3  21      142.40      166.13     74.31 o 
   2   3  21      697.81      765.35     93.09 o 
 -13   4  21      137.10      154.67     85.16 o 
 -12   4  21        5.69       -6.37     81.22 o 
 -11   4  21       41.06      -68.30     78.52 o 
 -10   4  21       35.36       88.56     81.80 o 
  -9   4  21        0.98       15.14     70.46 o 
  -8   4  21        4.28       36.15     58.91 o 
  -7   4  21      195.83      128.99     59.24 o 
  -6   4  21       77.29      151.15     57.85 o 
  -5   4  21       61.91       17.19     57.36 o 
  -4   4  21       89.80      138.73     68.29 o 
  -3   4  21        0.46      -41.52     63.03 o 
  -2   4  21       24.02      -27.64     67.02 o 
  -1   4  21       33.09       46.87     67.26 o 
   0   4  21      200.76       57.63     72.06 o 
   1   4  21        0.33       73.65     71.75 o 
 -11   5  21       55.18       75.06     88.80 o 
 -10   5  21        1.71      -74.45     60.35 o 
  -9   5  21        5.05      -84.37     56.25 o 
  -8   5  21       15.84      -59.24     57.58 o 
  -7   5  21       39.47      -39.64     59.95 o 
  -6   5  21       16.09       28.06     76.85 o 
  -5   5  21      387.55      292.58     83.34 o 
  -4   5  21        0.49      -11.26     67.99 o 
  -3   5  21        6.42       25.15     82.43 o 
  -2   5  21        0.23      -64.45     62.85 o 
  -1   5  21       54.27       77.38     76.25 o 
  -8   6  21        0.38       16.82     79.98 o 
  -7   6  21       39.49       78.73     82.36 o 
  -6   6  21       36.84       66.28     74.86 o 
  -5   6  21        0.13       22.34     86.40 o 
  -4   6  21       18.39       26.64     74.56 o 
 -12   0  22       48.10      107.84    116.29 o 
 -10   0  22      163.52       75.13    112.28 o 
  -8   0  22        1.06      -18.78     94.76 o 
  -6   0  22       13.89       51.07     94.76 o 
  -4   0  22      475.27      647.49    153.01 o 
  -2   0  22        2.62      -55.72     99.82 o 
   0   0  22       15.58      229.83    135.70 o 
 -13   1  22      238.10      100.33     83.11 o 
 -12   1  22      433.67      441.15     98.55 o 
 -11   1  22       41.67       80.86     80.86 o 
 -10   1  22        0.12       26.43    141.40 o 
  -9   1  22       24.65       -4.57     72.80 o 
  -8   1  22       35.98      -14.23     71.17 o 
  -7   1  22       76.76      125.98    104.26 o 
  -6   1  22      288.89      218.05     83.36 o 
  -5   1  22      116.54      123.76     95.60 o 
  -4   1  22        3.75       33.98     75.88 o 
  -3   1  22       38.38        4.05     76.53 o 
  -2   1  22       69.18       78.02     86.25 o 
  -1   1  22        7.03      -48.86     77.89 o 
   0   1  22      145.62      169.47    146.89 o 
   1   1  22        0.55        3.37     67.92 o 
 -13   2  22       37.36        0.75     88.28 o 
 -12   2  22        1.25       70.67    105.00 o 
 -11   2  22      107.63       24.66     80.38 o 
 -10   2  22       41.37      -26.97     77.70 o 
  -9   2  22       13.45       -1.95     76.89 o 
  -8   2  22       41.41       98.98     75.62 o 
  -7   2  22        3.89       50.80    108.06 o 
  -6   2  22        9.40       11.23     73.52 o 
  -5   2  22      212.50      396.25    111.75 o 
  -4   2  22       20.82       82.04     77.95 o 
  -3   2  22       49.34      -28.05     82.62 o 
  -2   2  22       59.13      -11.69     65.98 o 
  -1   2  22       28.81       -8.34     69.44 o 
   0   2  22      102.38       22.94     67.49 o 
 -12   3  22       16.70       58.92     83.68 o 
 -11   3  22       14.94       62.29     96.03 o 
 -10   3  22        3.65       32.84     83.78 o 
  -9   3  22       14.01       20.43     82.93 o 
  -8   3  22       11.55       73.38     79.34 o 
  -7   3  22       86.37      136.19     88.11 o 
  -6   3  22       37.05      -34.68    102.88 o 
  -5   3  22      172.33      242.45     90.09 o 
  -4   3  22        5.63       35.98     77.77 o 
  -3   3  22       82.70       11.07     68.42 o 
  -2   3  22        6.01      -60.80     70.42 o 
  -1   3  22       72.75       76.73     74.06 o 
 -10   4  22       31.13      130.51     96.19 o 
  -9   4  22        5.54       84.85     87.48 o 
  -8   4  22       36.93       -8.83     82.37 o 
  -7   4  22       45.31       52.72     76.78 o 
  -6   4  22       21.19       45.60     56.97 o 
  -5   4  22       50.86       65.72     67.77 o 
  -4   4  22      145.80      160.59     76.33 o 
  -3   4  22       41.38      -87.46    114.13 o 
  -2   4  22        0.90       25.83     75.25 o 
 -11   0  23      829.58      605.28    162.29 o 
  -9   0  23        0.23      -93.07    104.89 o 
  -7   0  23        2.03     -130.43    109.95 o 
  -5   0  23      161.30      240.38    135.70 o 
  -3   0  23        9.14       81.04    130.21 o 
 -11   1  23      135.63       16.56     99.51 o 
 -10   1  23      120.26      145.73     86.43 o 
  -9   1  23      136.82      112.00     99.19 o 
  -8   1  23        8.47      -28.19     78.71 o 
  -7   1  23        0.41      -21.88     82.75 o 
  -6   1  23        9.44      -51.53     87.25 o 
  -5   1  23        6.56       92.15     88.65 o 
  -4   1  23      133.40      216.79     96.85 o 
  -3   1  23      189.79      328.57    212.31 o 
 -10   2  23       45.56        7.96     80.58 o 
  -9   2  23        0.01       76.96     80.31 o 
  -8   2  23        0.68      -28.22     82.28 o 
  -7   2  23        6.70      -29.77     85.05 o 
  -6   2  23       33.66       43.96     85.34 o 
  -5   2  23       30.88        6.72     92.60 o 
  -4   2  23      111.11      129.20     92.85 o 
  -3   2  23        2.83      123.67    128.53 o 
  -7   3  23       42.14      179.67     97.61 o 
  -6   3  23        9.90       42.00    122.93 o 
                                                 
